# Supplementary material for: Artificial Intelligence-Based Quantitative Structure–Property Relationship Model for Predicting Human Intestinal Absorption of Compounds with Serotonergic Activity
Source: Mol Pharm. 2023 Apr 18;20(5):2545–55. doi: 10.1021/acs.molpharmaceut.2c01117 (PMC10155205; doi:10.1021/acs.molpharmaceut.2c01117)
Supplement: Supplementary file 2 — mp2c01117_si_002.xlsx [file mp2c01117_si_002.xlsx]

## Sheet: Supporting_Information_table_2
NAME/ID	Smiles	HIA	DOI_number	Title_of_article
Chlorphenesin	OCC(O)COC1=CC=C(Cl)C=C1	100	https://doi.org/10.1016/S0928-0987(02)00219-1	ADME evaluation: 2. A computer model for the prediction of intestinal absorption in humans
Haloperidol	OC1(CCN(CCCC(=O)C2=CC=C(F)C=C2)CC1)C1=CC=C(Cl)C=C1	60	https://doi.org/10.1016/S0928-0987(02)00219-1	ADME evaluation: 2. A computer model for the prediction of intestinal absorption in humans
Moclobemide	[H]N(C(=O)C1=C([H])C([H])=C(Cl)C([H])=C1[H])C([H])([H])C([H])([H])N1C([H])([H])C([H])([H])OC([H])([H])C1([H])[H]	80	https://doi.org/10.1016/S0928-0987(02)00219-1	ADME evaluation: 2. A computer model for the prediction of intestinal absorption in humans
sulfadiazine	NC1=CC=C(C=C1)S(=O)(=O)NC1=NC=CC=N1	85	https://doi.org/10.1016/S0928-0987(02)00219-1	ADME evaluation: 2. A computer model for the prediction of intestinal absorption in humans
Trovafloxacin	NC1[C@@H]2CN(C[C@H]12)C1=C(F)C=C2C(=O)C(=CN(C3=C(F)C=C(F)C=C3)C2=N1)C(O)=O	88	https://doi.org/10.1016/S0928-0987(02)00219-1	ADME evaluation: 2. A computer model for the prediction of intestinal absorption in humans
Guanadrel	NC(N)=NCC1COC2(CCCCC2)O1	80	https://doi.org/10.1016/S0928-0987(02)00219-1	ADME evaluation: 2. A computer model for the prediction of intestinal absorption in humans
Guanfacine	NC(N)=NC(=O)CC1=C(Cl)C=CC=C1Cl	100	https://doi.org/10.1016/S0928-0987(02)00219-1	ADME evaluation: 2. A computer model for the prediction of intestinal absorption in humans
Benserazide	NC(CO)C(=O)NNCC1=C(O)C(O)=C(O)C=C1	70	https://doi.org/10.1016/S0928-0987(02)00219-1	ADME evaluation: 2. A computer model for the prediction of intestinal absorption in humans
Flunarizine	[H]\C(=C(\[H])C([H])([H])N1C([H])([H])C([H])([H])N(C([H])([H])C1([H])[H])C([H])(C1=C([H])C([H])=C(F)C([H])=C1[H])C1=C([H])C([H])=C(F)C([H])=C1[H])C1=C([H])C([H])=C([H])C([H])=C1[H]	80	https://doi.org/10.1016/S0928-0987(02)00219-1	ADME evaluation: 2. A computer model for the prediction of intestinal absorption in humans
Sulfamethizole	CC1=NN=C(NS(=O)(=O)C2=CC=C(N)C=C2)S1	85	https://doi.org/10.1016/S0928-0987(02)00219-1	ADME evaluation: 2. A computer model for the prediction of intestinal absorption in humans
sulfamethoxazole	CC1=CC(NS(=O)(=O)C2=CC=C(N)C=C2)=NO1	85	https://doi.org/10.1016/S0928-0987(02)00219-1	ADME evaluation: 2. A computer model for the prediction of intestinal absorption in humans
Imatinib	CN1CCN(CC2=CC=C(C=C2)C(=O)NC2=CC(NC3=NC=CC(=N3)C3=CN=CC=C3)=C(C)C=C2)CC1	98	https://doi.org/10.1016/S0928-0987(02)00219-1	ADME evaluation: 2. A computer model for the prediction of intestinal absorption in humans
tolmetin	CN1C(CC(O)=O)=CC=C1C(=O)C1=CC=C(C)C=C1	90	https://doi.org/10.1016/S0928-0987(02)00219-1	ADME evaluation: 2. A computer model for the prediction of intestinal absorption in humans
riboflavin	CC1=CC2=C(C=C1C)N(C[C@H](O)[C@H](O)[C@H](O)CO)C1=NC(=O)NC(=O)C1=N2	80	https://doi.org/10.1016/S0928-0987(02)00219-1	ADME evaluation: 2. A computer model for the prediction of intestinal absorption in humans
oxytetracycline	CN(C)[C@H]1[C@@H]2[C@@H](O)[C@H]3C(=C(O)C4=C(C=CC=C4O)[C@@]3(C)O)C(=O)[C@]2(O)C(=O)\C(=C(\N)O)C1=O	58	https://doi.org/10.1016/S0928-0987(02)00219-1	ADME evaluation: 2. A computer model for the prediction of intestinal absorption in humans
triamcinolone	C[C@]12C[C@H](O)[C@@]3(F)[C@@H](CCC4=CC(=O)C=C[C@]34C)[C@@H]1C[C@@H](O)[C@]2(O)C(=O)CO	90	https://doi.org/10.1016/S0928-0987(02)00219-1	ADME evaluation: 2. A computer model for the prediction of intestinal absorption in humans
Acarbose	C[C@H]1O[C@H](O[C@@H]2[C@@H](CO)O[C@H](O[C@@H]3[C@@H](CO)OC(O)[C@H](O)[C@H]3O)[C@H](O)[C@H]2O)[C@H](O)[C@@H](O)[C@@H]1N[C@H]1C=C(CO)[C@@H](O)[C@H](O)[C@H]1O	2	https://doi.org/10.1016/S0928-0987(02)00219-1	ADME evaluation: 2. A computer model for the prediction of intestinal absorption in humans
Levosimendan	C[C@@H]1CC(=O)NN=C1C1=CC=C(NN=C(C#N)C#N)C=C1	90	https://doi.org/10.1016/S0928-0987(02)00219-1	ADME evaluation: 2. A computer model for the prediction of intestinal absorption in humans
Streptomycin	CN[C@H]1[C@H](O)[C@@H](O)[C@H](CO)O[C@H]1O[C@H]1[C@H](O[C@H]2[C@H](O)[C@@H](O)[C@H](N=C(N)N)[C@@H](O)[C@@H]2N=C(N)N)O[C@@H](C)[C@]1(O)C=O	1	https://doi.org/10.1016/S0928-0987(02)00219-1	ADME evaluation: 2. A computer model for the prediction of intestinal absorption in humans
moxifloxacin	COC1=C2N(C=C(C(O)=O)C(=O)C2=CC(F)=C1N1C[C@@H]2CCCN[C@@H]2C1)C1CC1	90	https://doi.org/10.1016/S0928-0987(02)00219-1	ADME evaluation: 2. A computer model for the prediction of intestinal absorption in humans
azimilide	Cl.Cl.CN1CCN(CCCCN2C(=O)CN(\N=C\C3=CC=C(O3)C3=CC=C(Cl)C=C3)C2=O)CC1	100	https://doi.org/10.1016/S0928-0987(02)00219-1	ADME evaluation: 2. A computer model for the prediction of intestinal absorption in humans
Temazepam	CN1C2=C(C=C(Cl)C=C2)C(=NC(O)C1=O)C1=CC=CC=C1	80	https://doi.org/10.1016/S0928-0987(02)00219-1	ADME evaluation: 2. A computer model for the prediction of intestinal absorption in humans
dofetilide	CN(CCOC1=CC=C(NS(C)(=O)=O)C=C1)CCC1=CC=C(NS(C)(=O)=O)C=C1	90	https://doi.org/10.1016/S0928-0987(02)00219-1	ADME evaluation: 2. A computer model for the prediction of intestinal absorption in humans
Galantamine	COC1=C2O[C@H]3C[C@@H](O)C=C[C@]33CCN(C)CC(C=C1)=C23	100	https://doi.org/10.1016/S0928-0987(02)00219-1	ADME evaluation: 2. A computer model for the prediction of intestinal absorption in humans
Clozapine	[H]N1C2=C(N=C3C([H])=C([H])C([H])=C([H])C3=C1N1C([H])([H])C([H])([H])N(C([H])([H])[H])C([H])([H])C1([H])[H])C([H])=C([H])C(Cl)=C2[H]	90	https://doi.org/10.1016/S0928-0987(02)00219-1	ADME evaluation: 2. A computer model for the prediction of intestinal absorption in humans
Zopiclone	CN1CCN(CC1)C(=O)OC1N(C(=O)C2=NC=CN=C12)C1=NC=C(Cl)C=C1	100	https://doi.org/10.1016/S0928-0987(02)00219-1	ADME evaluation: 2. A computer model for the prediction of intestinal absorption in humans
Cilazapril	O.CCOC(=O)[C@H](CCC1=CC=CC=C1)N[C@H]1CCCN2CCC[C@H](N2C1=O)C(O)=O	57	https://doi.org/10.1016/S0928-0987(02)00219-1	ADME evaluation: 2. A computer model for the prediction of intestinal absorption in humans
Moricizine	CCOC(=O)NC1=CC2=C(SC3=CC=CC=C3N2C(=O)CCN2CCOCC2)C=C1	80	https://doi.org/10.1016/S0928-0987(02)00219-1	ADME evaluation: 2. A computer model for the prediction of intestinal absorption in humans
Netilmicin	CCN[C@@H]1C[C@H](N)[C@@H](O[C@H]2OC(CN)=CC[C@H]2N)[C@H](O)[C@H]1O[C@H]1OC[C@](C)(O)[C@H](NC)[C@H]1O	0	https://doi.org/10.1016/S0928-0987(02)00219-1	ADME evaluation: 2. A computer model for the prediction of intestinal absorption in humans
Metoclopramide	CCN(CC)CCNC(=O)C1=CC(Cl)=C(N)C=C1OC	85	https://doi.org/10.1016/S0928-0987(02)00219-1	ADME evaluation: 2. A computer model for the prediction of intestinal absorption in humans
Rivastigmine	CCN(C)C(=O)OC1=CC=CC(=C1)[C@H](C)N(C)C	100	https://doi.org/10.1016/S0928-0987(02)00219-1	ADME evaluation: 2. A computer model for the prediction of intestinal absorption in humans
Pramipexole	CCCN[C@H]1CCC2=C(C1)SC(N)=N2	80	https://doi.org/10.1016/S0928-0987(02)00219-1	ADME evaluation: 2. A computer model for the prediction of intestinal absorption in humans
chlorpropamide	CCCNC(=O)NS(=O)(=O)C1=CC=C(Cl)C=C1	80	https://doi.org/10.1016/S0928-0987(02)00219-1	ADME evaluation: 2. A computer model for the prediction of intestinal absorption in humans
ropinirole	[H]N1C2=C([H])C([H])=C([H])C(=C2C([H])([H])C1=O)C([H])([H])C([H])([H])N(C([H])([H])C([H])([H])C([H])([H])[H])C([H])([H])C([H])([H])C([H])([H])[H]	100	https://doi.org/10.1016/S0928-0987(02)00219-1	ADME evaluation: 2. A computer model for the prediction of intestinal absorption in humans
Losartan	[H]OC([H])([H])C1=C(Cl)N=C(N1C([H])([H])C1=C([H])C([H])=C(C([H])=C1[H])C1=C([H])C([H])=C([H])C([H])=C1C1=NN([H])N=N1)C([H])([H])C([H])([H])C([H])([H])C([H])([H])[H]	80	https://doi.org/10.1016/S0928-0987(02)00219-1	ADME evaluation: 2. A computer model for the prediction of intestinal absorption in humans
acetohexamide	CC(=O)C1=CC=C(C=C1)S(=O)(=O)NC(=O)NC1CCCCC1	80	https://doi.org/10.1016/S0928-0987(02)00219-1	ADME evaluation: 2. A computer model for the prediction of intestinal absorption in humans
Bicalutamide	CC(O)(CS(=O)(=O)C1=CC=C(F)C=C1)C(=O)NC1=CC(=C(C=C1)C#N)C(F)(F)F	90	https://doi.org/10.1016/S0928-0987(02)00219-1	ADME evaluation: 2. A computer model for the prediction of intestinal absorption in humans
Estramustine	CC12CCC3C(CCC4=C3C=CC(OC(=O)N(CCCl)CCCl)=C4)C1CCC2O	75	https://doi.org/10.1016/S0928-0987(02)00219-1	ADME evaluation: 2. A computer model for the prediction of intestinal absorption in humans
Methsuximide	CN1C(=O)CC(C)(C1=O)C1=CC=CC=C1	100	https://doi.org/10.1016/S0928-0987(02)00219-1	ADME evaluation: 2. A computer model for the prediction of intestinal absorption in humans
gatifloxacin	COC1=C2N(C=C(C(O)=O)C(=O)C2=CC(F)=C1N1CCNC(C)C1)C1CC1	96	https://doi.org/10.1016/S0928-0987(02)00219-1	ADME evaluation: 2. A computer model for the prediction of intestinal absorption in humans
Oxamniquine	CC(C)NCC1CCC2=CC(CO)=C(C=C2N1)[N+]([O-])=O	80	https://doi.org/10.1016/S0928-0987(02)00219-1	ADME evaluation: 2. A computer model for the prediction of intestinal absorption in humans
Pafenolol	CC(C)NCC(O)COC1=CC=C(CCNC(=O)NC(C)C)C=C1	29	https://doi.org/10.1016/S0928-0987(02)00219-1	ADME evaluation: 2. A computer model for the prediction of intestinal absorption in humans
Nateglinide	CC(C)C1CCC(CC1)C(=O)N[C@H](CC1=CC=CC=C1)C(O)=O	83	https://doi.org/10.1016/S0928-0987(02)00219-1	ADME evaluation: 2. A computer model for the prediction of intestinal absorption in humans
Proguanil	CC(C)\N=C(/N)\N=C(/N)NC1=CC=C(Cl)C=C1	80	https://doi.org/10.1016/S0928-0987(02)00219-1	ADME evaluation: 2. A computer model for the prediction of intestinal absorption in humans
Flucloxacillin	CC1=C(C(=O)N[C@H]2[C@H]3SC(C)(C)[C@@H](N3C2=O)C(O)=O)C(=NO1)C1=C(F)C=CC=C1Cl	40	https://doi.org/10.1016/S0928-0987(02)00219-1	ADME evaluation: 2. A computer model for the prediction of intestinal absorption in humans
albuterol	CC(C)(C)NCC(O)C1=CC(CO)=C(O)C=C1	80	https://doi.org/10.1016/S0928-0987(02)00219-1	ADME evaluation: 2. A computer model for the prediction of intestinal absorption in humans
Metyrapone	CC(C)(C(=O)C1=CN=CC=C1)C1=CN=CC=C1	80	https://doi.org/10.1016/S0928-0987(02)00219-1	ADME evaluation: 2. A computer model for the prediction of intestinal absorption in humans
Sulbactam	[Na+].CC1(C)C(N2C(CC2=O)S1(=O)=O)C([O-])=O	5	https://doi.org/10.1016/S0928-0987(02)00219-1	ADME evaluation: 2. A computer model for the prediction of intestinal absorption in humans
Chlordiazepoxide	C\N=C1\CN(O)C(C2=CC=CC=C2)=C2C=C(Cl)C=CC2=N1	80	https://doi.org/10.1016/S0928-0987(02)00219-1	ADME evaluation: 2. A computer model for the prediction of intestinal absorption in humans
CHEMBL1806797	O=[N+]([O-])c1ccc(C[Se][Se]Cc2ccc([N+](=O)[O-])cc2)cc1	98.33	ChEMBL database	ChEMBL: Towards direct deposition of bioassay data
CHEMBL1806723	Nc1ccc([Se][Se]c2ccc(N)cc2)cc1	97.64	ChEMBL database	ChEMBL: Towards direct deposition of bioassay data
CHEMBL1806794	CN(C)c1ccc([Se][Se]c2ccc(N(C)C)cc2)cc1	100	ChEMBL database	ChEMBL: Towards direct deposition of bioassay data
CHEMBL125	CCCCCCCCCCCCCCCCOP(=O)([O-])OCC[N+](C)(C)C	98.96	ChEMBL database	ChEMBL: Towards direct deposition of bioassay data
CHEMBL28509	CCCCCCCCCCCCCCCCCCOCC(COP(=O)([O-])OCC[N+](C)(C)C)OC	98.43	ChEMBL database	ChEMBL: Towards direct deposition of bioassay data
CHEMBL1806807	c1ccc(C[Se][Se]Cc2ccccc2)cc1	100	ChEMBL database	ChEMBL: Towards direct deposition of bioassay data
Donepezil	COC1=CC2=C(C=C1OC)C(=O)C(CC1CCN(CC3=CC=CC=C3)CC1)C2	97.95	https://doi.org/10.1016/j.ejmech.2014.04.078	Donepezil +propargylamine + 8-hydroxyquinoline hybrids as new multifunctional metal-chelators, ChE and MAO inhibitors for the potential treatment of Alzheimer's disease
-	CN(CC#C)CC1=C2C=CC=NC2=C(O)C=C1	95.86	https://doi.org/10.1016/j.ejmech.2014.04.078	Donepezil +propargylamine + 8-hydroxyquinoline hybrids as new multifunctional metal-chelators, ChE and MAO inhibitors for the potential treatment of Alzheimer's disease
-	OC1=C2N=CC=CC2=C(CN(CC#C)C2CCN(CC3=CC=CC=C3)CC2)C=C1	96.79	https://doi.org/10.1016/j.ejmech.2014.04.078	Donepezil +propargylamine + 8-hydroxyquinoline hybrids as new multifunctional metal-chelators, ChE and MAO inhibitors for the potential treatment of Alzheimer's disease
-	OC1=C2N=CC=CC2=C(CN(CC#C)C(CCC2CCN(CC3=CC=CC=C3)CC2)C#N)C=C1	96.99	https://doi.org/10.1016/j.ejmech.2014.04.078	Donepezil +propargylamine + 8-hydroxyquinoline hybrids as new multifunctional metal-chelators, ChE and MAO inhibitors for the potential treatment of Alzheimer's disease
-	OC1=C2N=CC=CC2=C(CN(CC#C)C(CC2CCN(CC3=CC=CC=C3)CC2)C#N)C=C1	96.91	https://doi.org/10.1016/j.ejmech.2014.04.078	Donepezil +propargylamine + 8-hydroxyquinoline hybrids as new multifunctional metal-chelators, ChE and MAO inhibitors for the potential treatment of Alzheimer's disease
-	OC1=C2N=CC=CC2=C(CN(CC#C)C(C#N)C2CCN(CC3=CC=CC=C3)CC2)C=C1	96.83	https://doi.org/10.1016/j.ejmech.2014.04.078	Donepezil +propargylamine + 8-hydroxyquinoline hybrids as new multifunctional metal-chelators, ChE and MAO inhibitors for the potential treatment of Alzheimer's disease
-	OC1=C2N=CC=CC2=C(CN(CCCC2CCN(CC3=CC=CC=C3)CC2)CC#C)C=C1	96.9	https://doi.org/10.1016/j.ejmech.2014.04.078	Donepezil +propargylamine + 8-hydroxyquinoline hybrids as new multifunctional metal-chelators, ChE and MAO inhibitors for the potential treatment of Alzheimer's disease
-	OC1=C2N=CC=CC2=C(CN(CCC2CCN(CC3=CC=CC=C3)CC2)CC#C)C=C1	96.87	https://doi.org/10.1016/j.ejmech.2014.04.078	Donepezil +propargylamine + 8-hydroxyquinoline hybrids as new multifunctional metal-chelators, ChE and MAO inhibitors for the potential treatment of Alzheimer's disease
-	OC1=C2N=CC=CC2=C(CN(CC#C)CC2CCN(CC3=CC=CC=C3)CC2)C=C1	96.84	https://doi.org/10.1016/j.ejmech.2014.04.078	Donepezil +propargylamine + 8-hydroxyquinoline hybrids as new multifunctional metal-chelators, ChE and MAO inhibitors for the potential treatment of Alzheimer's disease
allopurinol	OC1=C2C=NNC2=NC=N1	90	https://link.springer.com/article/10.1023/A:1018882221008	Drug Liposome Partitioning as a Tool for the Prediction of Human Passive Intestinal Absorption
Diclofenac	OC(=O)CC1=CC=CC=C1NC1=C(Cl)C=CC=C1Cl	99	https://link.springer.com/article/10.1023/A:1018882221008	Drug Liposome Partitioning as a Tool for the Prediction of Human Passive Intestinal Absorption
Furosemide	NS(=O)(=O)C1=CC(C(O)=O)=C(NCC2=CC=CO2)C=C1Cl	65	https://link.springer.com/article/10.1023/A:1018882221008	Drug Liposome Partitioning as a Tool for the Prediction of Human Passive Intestinal Absorption
Paromomycin	NC[C@@H]1O[C@H](O[C@@H]2[C@@H](CO)O[C@@H](O[C@@H]3[C@@H](O)[C@H](N)C[C@H](N)[C@H]3O[C@H]3O[C@H](CO)[C@@H](O)[C@H](O)[C@H]3N)[C@@H]2O)[C@H](N)[C@@H](O)[C@@H]1O	3	https://link.springer.com/article/10.1023/A:1018882221008	Drug Liposome Partitioning as a Tool for the Prediction of Human Passive Intestinal Absorption
Acyclovir	NC1=NC(=O)C2=C(N1)N(COCCO)C=N2	20	https://link.springer.com/article/10.1023/A:1018882221008	Drug Liposome Partitioning as a Tool for the Prediction of Human Passive Intestinal Absorption
Amiloride	NC(=N)NC(=O)C1=C(N)N=C(N)C(Cl)=N1	50	https://link.springer.com/article/10.1023/A:1018882221008	Drug Liposome Partitioning as a Tool for the Prediction of Human Passive Intestinal Absorption
Famotidine	NC(N)=NC1=NC(CSCC\C(N)=N/S(N)(=O)=O)=CS1	45	https://link.springer.com/article/10.1023/A:1018882221008	Drug Liposome Partitioning as a Tool for the Prediction of Human Passive Intestinal Absorption
miconazole	ClC1=CC=C(COC(CN2C=CN=C2)C2=CC=C(Cl)C=C2Cl)C(Cl)=C1	25	https://link.springer.com/article/10.1023/A:1018882221008	Drug Liposome Partitioning as a Tool for the Prediction of Human Passive Intestinal Absorption
Xipamide	CC1=CC=CC(C)=C1NC(=O)C1=CC(=C(Cl)C=C1O)S(N)(=O)=O	70	https://link.springer.com/article/10.1023/A:1018882221008	Drug Liposome Partitioning as a Tool for the Prediction of Human Passive Intestinal Absorption
Moxonidine	COC1=C(N=C2NCCN2)C(Cl)=NC(C)=N1	99	https://link.springer.com/article/10.1023/A:1018882221008	Drug Liposome Partitioning as a Tool for the Prediction of Human Passive Intestinal Absorption
Fluoxetine	CNCCC(OC1=CC=C(C=C1)C(F)(F)F)C1=CC=CC=C1	80	https://link.springer.com/article/10.1023/A:1018882221008	Drug Liposome Partitioning as a Tool for the Prediction of Human Passive Intestinal Absorption
nizatidine	CN\C(NCCSCC1=CSC(CN(C)C)=N1)=C/[N+]([O-])=O	99	https://link.springer.com/article/10.1023/A:1018882221008	Drug Liposome Partitioning as a Tool for the Prediction of Human Passive Intestinal Absorption
Olanzapine	CN1CCN(CC1)C1=C2C=C(C)SC2=NC2=CC=CC=C2N1	75	https://link.springer.com/article/10.1023/A:1018882221008	Drug Liposome Partitioning as a Tool for the Prediction of Human Passive Intestinal Absorption
Acetylsalicylic acid	CC(=O)OC1=C(C=CC=C1)C(O)=O	90	https://link.springer.com/article/10.1023/A:1018882221008	Drug Liposome Partitioning as a Tool for the Prediction of Human Passive Intestinal Absorption
Propranolol	CC(C)NCC(O)COC1=CC=CC2=C1C=CC=C2	99	https://link.springer.com/article/10.1023/A:1018882221008	Drug Liposome Partitioning as a Tool for the Prediction of Human Passive Intestinal Absorption
atenolol	CC(C)NCC(O)COC1=CC=C(CC(N)=O)C=C1	56	https://link.springer.com/article/10.1023/A:1018882221008	Drug Liposome Partitioning as a Tool for the Prediction of Human Passive Intestinal Absorption
Ibuprofen	CC(C)CC1=CC=C(C=C1)C(C)C(O)=O	80	https://link.springer.com/article/10.1023/A:1018882221008	Drug Liposome Partitioning as a Tool for the Prediction of Human Passive Intestinal Absorption
RIFABUTIN	CO[C@H]1\C=C/O[C@@]2(C)OC3=C(C2=O)C2=C(C(O)=C3C)C(=O)C(NC(=O)\C(C)=C/C=C\[C@H](C)[C@H](O)[C@@H](C)[C@@H](O)[C@@H](C)[C@H](OC(C)=O)[C@@H]1C)=C1NC3(CCN(CC(C)C)CC3)N=C21	53	https://link.springer.com/article/10.1023/A:1018882221008	Drug Liposome Partitioning as a Tool for the Prediction of Human Passive Intestinal Absorption
terbinafine	CN(C\C=C\C#CC(C)(C)C)CC1=CC=CC2=C1C=CC=C2	80	https://link.springer.com/article/10.1023/A:1018882221008	Drug Liposome Partitioning as a Tool for the Prediction of Human Passive Intestinal Absorption
Zidovudine	CC1=CN([C@H]2C[C@H](N=[N+]=[N-])[C@@H](CO)O2)C(=O)NC1=O	90	https://link.springer.com/article/10.1023/A:1018882221008	Drug Liposome Partitioning as a Tool for the Prediction of Human Passive Intestinal Absorption
Thiabendazole	N1C2=C(C=CC=C2)N=C1C1=CSC=N1	90	https://doi.org/10.1021/ci100104j	Estimation of ADME Properties with Substructure Pattern RecognitionJie
Chloramphenicol	OC[C@@H](NC(=O)C(Cl)Cl)[C@@H](O)C1=CC=C(C=C1)[N+]([O-])=O	89	https://doi.org/10.1021/ci100104j	Estimation of ADME Properties with Substructure Pattern RecognitionJie
nitrofurantoin	[O-][N+](=O)C1=CC=C(O1)\C=N\N1CC(=O)NC1=O	95	https://doi.org/10.1021/ci100104j	Estimation of ADME Properties with Substructure Pattern RecognitionJie
DANTROLENE	[O-][N+](=O)C1=CC=C(C=C1)C1=CC=C(O1)\C=N\N1CC(=O)NC1=O	80	https://doi.org/10.1021/ci100104j	Estimation of ADME Properties with Substructure Pattern RecognitionJie
Nitrazepam	[O-][N+](=O)C1=CC2=C(NC(=O)CN=C2C2=CC=CC=C2)C=C1	95	https://doi.org/10.1021/ci100104j	Estimation of ADME Properties with Substructure Pattern RecognitionJie
Clonazepam	[O-][N+](=O)C1=CC=C2NC(=O)CN=C(C2=C1)C1=C(Cl)C=CC=C1	80	https://doi.org/10.1021/ci100104j	Estimation of ADME Properties with Substructure Pattern RecognitionJie
NITROXOLINE	OC1=CC=C(C2=CC=CN=C12)[N+]([O-])=O	100	https://doi.org/10.1021/ci100104j	Estimation of ADME Properties with Substructure Pattern RecognitionJie
isosorbide dinitrate	[O-][N+](=O)O[C@@H]1CO[C@@H]2[C@@H](CO[C@@H]12)O[N+]([O-])=O	90	https://doi.org/10.1021/ci100104j	Estimation of ADME Properties with Substructure Pattern RecognitionJie
Isosorbide-2-mononitrate	O[C@@H]1CO[C@H]2[C@H](CO[C@H]12)O[N+]([O-])=O	100	https://doi.org/10.1021/ci100104j	Estimation of ADME Properties with Substructure Pattern RecognitionJie
Nicorandil	[O-][N+](=O)OCCNC(=O)C1=CC=CN=C1	100	https://doi.org/10.1021/ci100104j	Estimation of ADME Properties with Substructure Pattern RecognitionJie
fluorescein	OC1=CC2=C(C=C1)C1(OC(=O)C3=C1C=CC=C3)C1=CC=C(O)C=C1O2	99	https://doi.org/10.1021/ci100104j	Estimation of ADME Properties with Substructure Pattern RecognitionJie
procyclidine	O[C@](CCN1CCCC1)(C1CCCCC1)C1=CC=CC=C1	100	https://doi.org/10.1021/ci100104j	Estimation of ADME Properties with Substructure Pattern RecognitionJie
mefloquine	O[C@H]([C@@H]1CCCCN1)C1=C2C=CC=C(C2=NC(=C1)C(F)(F)F)C(F)(F)F	78	https://doi.org/10.1021/ci100104j	Estimation of ADME Properties with Substructure Pattern RecognitionJie
Rimiterol	O[C@H]([C@@H]1CCCCN1)C1=CC=C(O)C(O)=C1	48	https://doi.org/10.1021/ci100104j	Estimation of ADME Properties with Substructure Pattern RecognitionJie
Biperiden	O[C@@](CCN1CCCCC1)([C@@H]1C[C@@H]2C[C@@H]1C=C2)C1=CC=CC=C1	100	https://doi.org/10.1021/ci100104j	Estimation of ADME Properties with Substructure Pattern RecognitionJie
Trihexyphenidyl	O[C@@](CCN1CCCCC1)(C1CCCCC1)C1=CC=CC=C1	100	https://doi.org/10.1021/ci100104j	Estimation of ADME Properties with Substructure Pattern RecognitionJie
naltrexone	OC1=C2O[C@@H]3C(=O)CC[C@]4(O)[C@H]5CC(C=C1)=C2[C@]34CCN5CC1CC1	95	https://doi.org/10.1021/ci100104j	Estimation of ADME Properties with Substructure Pattern RecognitionJie
Oxazepam	O[C@@H]1N=C(C2=CC=CC=C2)C2=C(NC1=O)C=CC(Cl)=C2	97	https://doi.org/10.1021/ci100104j	Estimation of ADME Properties with Substructure Pattern RecognitionJie
Lorazepam	O[C@@H]1N=C(C2=C(Cl)C=CC=C2)C2=C(NC1=O)C=CC(Cl)=C2	95	https://doi.org/10.1021/ci100104j	Estimation of ADME Properties with Substructure Pattern RecognitionJie
nalbuphine	O[C@H]1CC[C@]2(O)[C@H]3CC4=CC=C(O)C5=C4[C@]2(CCN3CC2CCC2)[C@@H]1O5	100	https://doi.org/10.1021/ci100104j	Estimation of ADME Properties with Substructure Pattern RecognitionJie
Mesna	OS(=O)(=O)CC[S]	75	https://doi.org/10.1021/ci100104j	Estimation of ADME Properties with Substructure Pattern RecognitionJie
Clodronate	OP(O)(=O)C(Cl)(Cl)P(O)(O)=O	3	https://doi.org/10.1021/ci100104j	Estimation of ADME Properties with Substructure Pattern RecognitionJie
Tiludronic Acid	OP(O)(=O)C(CC1=CC=C(Cl)C=C1)P(O)(O)=O	6	https://doi.org/10.1021/ci100104j	Estimation of ADME Properties with Substructure Pattern RecognitionJie
Fosmidomycin	ON(CCCP(O)(O)=O)C=O	30	https://doi.org/10.1021/ci100104j	Estimation of ADME Properties with Substructure Pattern RecognitionJie
lactulose	OC[C@@H]1O[C@@](O)(CO)[C@@H](O)[C@@H]1O[C@@H]1O[C@@H](CO)[C@@H](O)[C@H](O)[C@@H]1O	1	https://doi.org/10.1021/ci100104j	Estimation of ADME Properties with Substructure Pattern RecognitionJie
Sorivudine	OC[C@@H]1O[C@@H]([C@@H](O)[C@@H]1O)N1C[C@@H](C=CBr)C(=O)NC1=O	82	https://doi.org/10.1021/ci100104j	Estimation of ADME Properties with Substructure Pattern RecognitionJie
Raffinose	OC[C@@H]1O[C@@](CO)(O[C@@H]2O[C@@H](CO[C@@H]3O[C@@H](CO)[C@@H](O)[C@H](O)[C@@H]3O)[C@@H](O)[C@H](O)[C@@H]2O)[C@@H](O)[C@H]1O	0	https://doi.org/10.1021/ci100104j	Estimation of ADME Properties with Substructure Pattern RecognitionJie
Chlorphenesin	OC[C@H](O)COC1=CC=C(Cl)C=C1	100	https://doi.org/10.1021/ci100104j	Estimation of ADME Properties with Substructure Pattern RecognitionJie
Quetiapine	OCCOCCN1CCN(CC1)C1=NC2=CC=CC=C2SC2=CC=CC=C12	73	https://doi.org/10.1021/ci100104j	Estimation of ADME Properties with Substructure Pattern RecognitionJie
mitoxantrone	OCCNCCNC1=CC=C(NCCNCCO)C2=C1C(=O)C1=C(C(O)=CC=C1O)C2=O	5	https://doi.org/10.1021/ci100104j	Estimation of ADME Properties with Substructure Pattern RecognitionJie
Perphenazine	OCCN1CCN(CCCN2C3=C(SC4=C2C=C(Cl)C=C4)C=CC=C3)CC1	100	https://doi.org/10.1021/ci100104j	Estimation of ADME Properties with Substructure Pattern RecognitionJie
Clopenthixol	OCCN1CCN(CC\C=C2/C3=C(SC4=C2C=C(Cl)C=C4)C=CC=C3)CC1	95	https://doi.org/10.1021/ci100104j	Estimation of ADME Properties with Substructure Pattern RecognitionJie
Flupentixol	OCCN1CCN(CC\C=C2\C3=CC(=CC=C3SC3=C2C=CC=C3)C(F)(F)F)CC1	100	https://doi.org/10.1021/ci100104j	Estimation of ADME Properties with Substructure Pattern RecognitionJie
dipyridamole	OCCN(CCO)C1=NC(N2CCCCC2)=C2N=C(N=C(N3CCCCC3)C2=N1)N(CCO)CCO	58	https://doi.org/10.1021/ci100104j	Estimation of ADME Properties with Substructure Pattern RecognitionJie
CLAVULANIC ACID	OCC=C1O[C@H]2CC(=O)N2[C@@H]1C(O)=O	75	https://doi.org/10.1021/ci100104j	Estimation of ADME Properties with Substructure Pattern RecognitionJie
Haloperidol	OC1(CCN(CCCC(=O)C2=CC=C(F)C=C2)CC1)C1=CC=CC(Cl)=C1	100	https://doi.org/10.1021/ci100104j	Estimation of ADME Properties with Substructure Pattern RecognitionJie
nicotinic acid	OC(=O)C1=CC=CN=C1	94	https://doi.org/10.1021/ci100104j	Estimation of ADME Properties with Substructure Pattern RecognitionJie
Salsalate	OC(=O)C1=C(OC(=O)C2=CC=CC=C2O)C=CC=C1	100	https://doi.org/10.1021/ci100104j	Estimation of ADME Properties with Substructure Pattern RecognitionJie
phthalylsulfathiazole	OC(=O)C1=C(C=CC=C1)C(=O)NC1=CC=C(C=C1)S(=O)(=O)NC1=NC=CS1	5	https://doi.org/10.1021/ci100104j	Estimation of ADME Properties with Substructure Pattern RecognitionJie
Sulfasalazine	OC(=O)C1=C(O)C=CC(=C1)N=NC1=CC=C(C=C1)S(=O)(=O)NC1=NC=CC=C1	62	https://doi.org/10.1021/ci100104j	Estimation of ADME Properties with Substructure Pattern RecognitionJie
Diflunisal	OC(=O)C1=CC(=CC=C1O)C1=CC=C(F)C=C1F	90	https://doi.org/10.1021/ci100104j	Estimation of ADME Properties with Substructure Pattern RecognitionJie
iotroxic acid	OC(=O)C1=C(I)C(NC(=O)COCCOCCOCC(=O)NC2=C(I)C(C(O)=O)=C(I)C=C2I)=C(I)C=C1I	5	https://doi.org/10.1021/ci100104j	Estimation of ADME Properties with Substructure Pattern RecognitionJie
Cilazaprilat	OC(=O)[C@H](CCC1=CC=CC=C1)N[C@@H]1CCCN2CCC[C@H](N2C1=O)C(O)=O	20	https://doi.org/10.1021/ci100104j	Estimation of ADME Properties with Substructure Pattern RecognitionJie
Ketorolac	OC(=O)[C@H]1CCN2C1=CC=C2C(=O)C1=CC=CC=C1	95	https://doi.org/10.1021/ci100104j	Estimation of ADME Properties with Substructure Pattern RecognitionJie
Fluconazole	OC(CN1C=NC=N1)(CN1C=NC=N1)C1=CC=C(F)C=C1F	94	https://doi.org/10.1021/ci100104j	Estimation of ADME Properties with Substructure Pattern RecognitionJie
Risedronic acid	OC(CC1=CC=CN=C1)(P(O)(O)=O)P(O)(O)=O	1	https://doi.org/10.1021/ci100104j	Estimation of ADME Properties with Substructure Pattern RecognitionJie
Fenclofenac	OC(=O)CC1=C(OC2=CC=C(Cl)C=C2Cl)C=CC=C1	100	https://doi.org/10.1021/ci100104j	Estimation of ADME Properties with Substructure Pattern RecognitionJie
Diclofenac	OC(=O)CC1=CC=CC=C1NC1=CC=C(Cl)C=C1Cl	97	https://doi.org/10.1021/ci100104j	Estimation of ADME Properties with Substructure Pattern RecognitionJie
Isoxepac	OC(=O)CC1=CC2=C(OCC3=C(C=CC=C3)C2=O)C=C1	98	https://doi.org/10.1021/ci100104j	Estimation of ADME Properties with Substructure Pattern RecognitionJie
Edetic acid	OC(=O)CN(CCN(CC(O)=O)CC(O)=O)CC(O)=O	5	https://doi.org/10.1021/ci100104j	Estimation of ADME Properties with Substructure Pattern RecognitionJie
Oxaprozin	OC(=O)CCC1=NC(=C(O1)C1=CC=CC=C1)C1=CC=CC=C1	98	https://doi.org/10.1021/ci100104j	Estimation of ADME Properties with Substructure Pattern RecognitionJie
Chlorambucil	OC(=O)CCCC1=CC=C(C=C1)N(CCCl)CCCl	100	https://doi.org/10.1021/ci100104j	Estimation of ADME Properties with Substructure Pattern RecognitionJie
Succinylsulfathiazole	OC(=O)CCC(=O)NC1=CC=C(C=C1)S(=O)(=O)NC1=NC=CS1	5	https://doi.org/10.1021/ci100104j	Estimation of ADME Properties with Substructure Pattern RecognitionJie
chloral hydrate	OC(O)C(Cl)(Cl)Cl	100	https://doi.org/10.1021/ci100104j	Estimation of ADME Properties with Substructure Pattern RecognitionJie
Trofosfamide	ClCCN(CCCl)[P@]1(=O)OCCCN1CCCl	100	https://doi.org/10.1021/ci100104j	Estimation of ADME Properties with Substructure Pattern RecognitionJie
Coumarin	O=C1OC2=C(C=CC=C2)C=C1	100	https://doi.org/10.1021/ci100104j	Estimation of ADME Properties with Substructure Pattern RecognitionJie
Chlorzoxazone	ClC1=CC=C2OC(=O)NC2=C1	90	https://doi.org/10.1021/ci100104j	Estimation of ADME Properties with Substructure Pattern RecognitionJie
Ziprasidone	ClC1=C(CCN2CCN(CC2)C2=NSC3=C2C=CC=C3)C=C2CC(=O)NC2=C1	60	https://doi.org/10.1021/ci100104j	Estimation of ADME Properties with Substructure Pattern RecognitionJie
Desmethyldiazepam	ClC1=CC2=C(NC(=O)CN=C2C2=CC=CC=C2)C=C1	99	https://doi.org/10.1021/ci100104j	Estimation of ADME Properties with Substructure Pattern RecognitionJie
Bromazepam	BrC1=CC2=C(NC(=O)CN=C2C2=NC=CC=C2)C=C1	84	https://doi.org/10.1021/ci100104j	Estimation of ADME Properties with Substructure Pattern RecognitionJie
allopurinol	O=C1NC=NC2=C1C=NN2	80	https://doi.org/10.1021/ci100104j	Estimation of ADME Properties with Substructure Pattern RecognitionJie
Oxatomide	O=C1NC2=CC=CC=C2N1CCCN1CCN(CC1)C(C1=CC=CC=C1)C1=CC=CC=C1	100	https://doi.org/10.1021/ci100104j	Estimation of ADME Properties with Substructure Pattern RecognitionJie
domperidone	ClC1=CC=C2N(NC3CCN(CCCN4C(=O)NC5=C4C=CC=C5)CC3)C(=O)NC2=C1	95	https://doi.org/10.1021/ci100104j	Estimation of ADME Properties with Substructure Pattern RecognitionJie
Trazodone	ClC1=CC(=CC=C1)N1CCN(CCCN2N=C3C=CC=CN3C2=O)CC1	100	https://doi.org/10.1021/ci100104j	Estimation of ADME Properties with Substructure Pattern RecognitionJie
pimozide	FC1=CC=C(C=C1)C(CCN1CCC(CC1)N1C(=O)NC2=C1C=CC=C2)C1=CC=C(F)C=C1	70	https://doi.org/10.1021/ci100104j	Estimation of ADME Properties with Substructure Pattern RecognitionJie
dolasetron	O=C(O[C@@H]1C[C@H]2C[C@@H]3C[C@@H](C1)N2CC3=O)C1=CNC2=C1C=CC=C2	85	https://doi.org/10.1021/ci100104j	Estimation of ADME Properties with Substructure Pattern RecognitionJie
saccharin	O=C1NS(=O)(=O)C2=CC=CC=C12	91	https://doi.org/10.1021/ci100104j	Estimation of ADME Properties with Substructure Pattern RecognitionJie
Flecainide	FC(F)(F)COC1=CC(C(=O)NC[C@@H]2CCCCN2)=C(OCC(F)(F)F)C=C1	81	https://doi.org/10.1021/ci100104j	Estimation of ADME Properties with Substructure Pattern RecognitionJie
carmustine	ClCCNC(=O)N(CCCl)N=O	100	https://doi.org/10.1021/ci100104j	Estimation of ADME Properties with Substructure Pattern RecognitionJie
anagrelide	ClC1=CC=C2N=C3NC(=O)CN3CC2=C1Cl	70	https://doi.org/10.1021/ci100104j	Estimation of ADME Properties with Substructure Pattern RecognitionJie
Buspirone	O=C1CC2(CCCC2)CC(=O)N1CCCCN1CCN(CC1)C1=NC=CC=N1	100	https://doi.org/10.1021/ci100104j	Estimation of ADME Properties with Substructure Pattern RecognitionJie
phenindione	O=C1C(C(=O)C2=CC=CC=C12)C1=CC=CC=C1	100	https://doi.org/10.1021/ci100104j	Estimation of ADME Properties with Substructure Pattern RecognitionJie
ketanserin	FC1=CC=C(C=C1)C(=O)C1CCN(CCN2C(=O)NC3=C(C=CC=C3)C2=O)CC1	100	https://doi.org/10.1021/ci100104j	Estimation of ADME Properties with Substructure Pattern RecognitionJie
Praziquantel	O=C(C1CCCCC1)N1C[C@@H]2N(CCC3=CC=CC=C23)C(=O)C1	96	https://doi.org/10.1021/ci100104j	Estimation of ADME Properties with Substructure Pattern RecognitionJie
Phenytoin	O=C1NNC(=O)C1(C1=CC=CC=C1)C1=CC=CC=C1	90	https://doi.org/10.1021/ci100104j	Estimation of ADME Properties with Substructure Pattern RecognitionJie
Sulfinpyrazone	O=C1C(CCS(=O)C2=CC=CC=C2)C(=O)N(N1C1=CC=CC=C1)C1=CC=CC=C1	100	https://doi.org/10.1021/ci100104j	Estimation of ADME Properties with Substructure Pattern RecognitionJie
Obidoxime	ON=CC1=CC=[N+](COC[N+]2=CC=C(\C=N\O)C=C2)C=C1	0	https://doi.org/10.1021/ci100104j	Estimation of ADME Properties with Substructure Pattern RecognitionJie
Riluzole	NC1=NC2=C(S1)C=C(OC(F)(F)F)C=C2	90	https://doi.org/10.1021/ci100104j	Estimation of ADME Properties with Substructure Pattern RecognitionJie
lamotrigine	NC1=NN=C(C(N)=N1)C1=CC=CC(Cl)=C1Cl	98	https://doi.org/10.1021/ci100104j	Estimation of ADME Properties with Substructure Pattern RecognitionJie
Tacrine	NC1=C2C=CC=CC2=NC2=C1CCCC2	95	https://doi.org/10.1021/ci100104j	Estimation of ADME Properties with Substructure Pattern RecognitionJie
Phenazopyridine	NC1=NC(N)=C(C=C1)\N=N\C1=CC=CC=C1	90	https://doi.org/10.1021/ci100104j	Estimation of ADME Properties with Substructure Pattern RecognitionJie
Minoxidil	NC1=NC(=CC=[N+]1[O-])N1CCCCC1	96	https://doi.org/10.1021/ci100104j	Estimation of ADME Properties with Substructure Pattern RecognitionJie
dapsone	NC1=CC=C(C=C1)S(=O)(=O)C1=CC=C(O)C=C1	90	https://doi.org/10.1021/ci100104j	Estimation of ADME Properties with Substructure Pattern RecognitionJie
mesalamine	NC1=CC(C(O)=O)=C(O)C=C1	80	https://doi.org/10.1021/ci100104j	Estimation of ADME Properties with Substructure Pattern RecognitionJie
Lucifer Yellow CH	NNC(=O)NNN1C(=O)C2=CC(=CC3=C(N)C(=CC(C1=O)=C23)S(O)(=O)=O)S(O)(=O)=O	0	https://doi.org/10.1021/ci100104j	Estimation of ADME Properties with Substructure Pattern RecognitionJie
Benserazide	N[C@H](CO)C(=O)NNCC1=CC=C(O)C(O)=C1O	70	https://doi.org/10.1021/ci100104j	Estimation of ADME Properties with Substructure Pattern RecognitionJie
Baclofen	N[C@H](CCC(O)=O)C1=CC=C(Cl)C=C1	95	https://doi.org/10.1021/ci100104j	Estimation of ADME Properties with Substructure Pattern RecognitionJie
Trovafloxacin	N[C@H]1[C@@H]2CN(C[C@H]12)C1=NC2=C(C=C1F)C(=O)C(=CN2C1=C(F)C=C(F)C=C1)C(O)=O	88	https://doi.org/10.1021/ci100104j	Estimation of ADME Properties with Substructure Pattern RecognitionJie
Cycloserine	N[C@H]1CONC1=O	72	https://doi.org/10.1021/ci100104j	Estimation of ADME Properties with Substructure Pattern RecognitionJie
Furosemide	NS(=O)(=O)C1=CC(Cl)=CC(NCC2=CC=CO2)=C1C(O)=O	61	https://doi.org/10.1021/ci100104j	Estimation of ADME Properties with Substructure Pattern RecognitionJie
piretanide	NS(=O)(=O)C1=C(OC2=CC=CC=C2)C(=CC(=C1)C(O)=O)N1CCCC1	85	https://doi.org/10.1021/ci100104j	Estimation of ADME Properties with Substructure Pattern RecognitionJie
cyclopenthiazide	NS(=O)(=O)C1=C(Cl)C=C2N[C@H](CN3CCCC3)NS(=O)(=O)C2=C1	100	https://doi.org/10.1021/ci100104j	Estimation of ADME Properties with Substructure Pattern RecognitionJie
Hydrochlorothiazide	NS(=O)(=O)C1=CC2=C(NCNS2(=O)=O)C=C1Cl	68	https://doi.org/10.1021/ci100104j	Estimation of ADME Properties with Substructure Pattern RecognitionJie
Chlorthalidone	NS(=O)(=O)C1=CC(=CC=C1Cl)[C@@]1(O)NC(=O)C2=C1C=CC=C2	65	https://doi.org/10.1021/ci100104j	Estimation of ADME Properties with Substructure Pattern RecognitionJie
bendroflumethiazide	NS(=O)(=O)C1=CC2=C(N[C@H](CC3=CC=CC=C3)NS2(=O)=O)C=C1C(F)(F)F	100	https://doi.org/10.1021/ci100104j	Estimation of ADME Properties with Substructure Pattern RecognitionJie
Hydroflumethiazide	NS(=O)(=O)C1=CC2=C(NCNS2(=O)=O)C=C1C(F)(F)F	67	https://doi.org/10.1021/ci100104j	Estimation of ADME Properties with Substructure Pattern RecognitionJie
Zonisamide	NS(=O)(=O)CC1=NOC2=C1C=CC=C2	100	https://doi.org/10.1021/ci100104j	Estimation of ADME Properties with Substructure Pattern RecognitionJie
Hydralazine	NNC1=NN=CC2=C1C=CC=C2	100	https://doi.org/10.1021/ci100104j	Estimation of ADME Properties with Substructure Pattern RecognitionJie
isoniazid	NNC(=O)C1=CC=NC=C1	80	https://doi.org/10.1021/ci100104j	Estimation of ADME Properties with Substructure Pattern RecognitionJie
Tranexamic acid	NC[C@H]1CC[C@H](CC1)C(O)=O	55	https://doi.org/10.1021/ci100104j	Estimation of ADME Properties with Substructure Pattern RecognitionJie
neomycin	NC[C@@H]1O[C@@H](CO[C@H]2[C@@H](CO)O[C@@H](O[C@@H]3[C@@H](O)[C@@H](N)C[C@H](N)[C@@H]3O[C@@H]3O[C@@H](CN)[C@@H](O)[C@@H](O)[C@@H]3N)[C@@H]2O)[C@@H](N)[C@H](O)[C@@H]1O	3	https://doi.org/10.1021/ci100104j	Estimation of ADME Properties with Substructure Pattern RecognitionJie
TOBRAMYCIN	NC[C@@H]1O[C@@H](O[C@@H]2[C@@H](N)C[C@H](N)[C@H](O[C@@H]3O[C@@H](CO)[C@@H](O)[C@H](N)[C@@H]3O)[C@H]2O)[C@@H](N)C[C@@H]1O	0	https://doi.org/10.1021/ci100104j	Estimation of ADME Properties with Substructure Pattern RecognitionJie
ARBEKACIN	NCC[C@@H](O)C(=O)N[C@@H]1C[C@H](N)[C@H](O[C@@H]2O[C@@H](CN)CC[C@@H]2N)[C@H](O)[C@@H]1O[C@@H]1O[C@@H](CO)[C@@H](O)[C@H](N)[C@@H]1O	0	https://doi.org/10.1021/ci100104j	Estimation of ADME Properties with Substructure Pattern RecognitionJie
amikacin	NCC[C@@H](O)C(=O)N[C@@H]1C[C@H](N)[C@H](O[C@@H]2O[C@@H](CN)[C@@H](O)[C@H](O)[C@@H]2O)[C@H](O)[C@@H]1O[C@@H]1O[C@@H](CO)[C@@H](O)[C@H](N)[C@@H]1O	0	https://doi.org/10.1021/ci100104j	Estimation of ADME Properties with Substructure Pattern RecognitionJie
eflornithine	NCCC[C@@](N)(C(F)F)C(O)=O	55	https://doi.org/10.1021/ci100104j	Estimation of ADME Properties with Substructure Pattern RecognitionJie
ALENDRONIC ACID	NCCCC(O)(P(O)(O)=O)P(O)(O)=O	1	https://doi.org/10.1021/ci100104j	Estimation of ADME Properties with Substructure Pattern RecognitionJie
Pamidronic Acid	NCCC(O)(P(O)(O)=O)P(O)(O)=O	5	https://doi.org/10.1021/ci100104j	Estimation of ADME Properties with Substructure Pattern RecognitionJie
Glycine	NCC(O)=O	100	https://doi.org/10.1021/ci100104j	Estimation of ADME Properties with Substructure Pattern RecognitionJie
Amrinone	NC1=CC(=CNC1=O)C1=CC=NC=C1	93	https://doi.org/10.1021/ci100104j	Estimation of ADME Properties with Substructure Pattern RecognitionJie
Amantadine	NC12CC3C[C@@H](CC(C3)C1)C2	90	https://doi.org/10.1021/ci100104j	Estimation of ADME Properties with Substructure Pattern RecognitionJie
Pyrazinamide	NC(=O)C1=CN=CC=N1	100	https://doi.org/10.1021/ci100104j	Estimation of ADME Properties with Substructure Pattern RecognitionJie
Pentamidine	NC(=N)C1=CC=C(OCCCCCOC2=CC=C(C=C2)C(N)=N)C=C1	0	https://doi.org/10.1021/ci100104j	Estimation of ADME Properties with Substructure Pattern RecognitionJie
Felbamate	NC(=O)OCC(COC(N)=O)C1=CC=CC=C1	90	https://doi.org/10.1021/ci100104j	Estimation of ADME Properties with Substructure Pattern RecognitionJie
guanoxan	NC(=N)NC[C@@H]1COC2=C(O1)C=CC=C2	50	https://doi.org/10.1021/ci100104j	Estimation of ADME Properties with Substructure Pattern RecognitionJie
Guanadrel	NC(=N)NC[C@@H]1COC2(CCCCC2)O1	80	https://doi.org/10.1021/ci100104j	Estimation of ADME Properties with Substructure Pattern RecognitionJie
carbamazepine	NC(=O)N1C2=CC=CC=C2C=CC2=CC=CC=C12	100	https://doi.org/10.1021/ci100104j	Estimation of ADME Properties with Substructure Pattern RecognitionJie
Guanabenz	NC(=N)N\N=C\C1=C(Cl)C=CC=C1Cl	78	https://doi.org/10.1021/ci100104j	Estimation of ADME Properties with Substructure Pattern RecognitionJie
OXCARBAZEPINE	NC(=O)N1C2=C(CC(=N)C3=C1C=CC=C3)C=CC=C2	100	https://doi.org/10.1021/ci100104j	Estimation of ADME Properties with Substructure Pattern RecognitionJie
Tenidap	NC(=O)N1C(=O)[C@@H](C(=O)C2=CC=CS2)C2=C1C=CC(Cl)=C2	89	https://doi.org/10.1021/ci100104j	Estimation of ADME Properties with Substructure Pattern RecognitionJie
Modafinil	NC(=O)CS(=O)C(C1=CC=CC=C1)C1=CC=CC=C1	80	https://doi.org/10.1021/ci100104j	Estimation of ADME Properties with Substructure Pattern RecognitionJie
Famotidine	NC(N)=NC1=NC(CSCCC(N)=NS(N)(=O)=O)=CS1	41	https://doi.org/10.1021/ci100104j	Estimation of ADME Properties with Substructure Pattern RecognitionJie
Lamivudine	NC1=NC(=O)N(CC1)[C@H]1CS[C@H](CO)O1	86	https://doi.org/10.1021/ci100104j	Estimation of ADME Properties with Substructure Pattern RecognitionJie
zalcitabine	NC1=NC(=O)N(C=C1)[C@H]1CC[C@H](CO)O1	85	https://doi.org/10.1021/ci100104j	Estimation of ADME Properties with Substructure Pattern RecognitionJie
Flucytosine	NC1=NC(=O)NC=C1F	100	https://doi.org/10.1021/ci100104j	Estimation of ADME Properties with Substructure Pattern RecognitionJie
CHLORHEXIDINE	ClC1=CC=C(NC(=N)NC(=N)NCCCCNC(=N)NC(=N)NC2=CC=C(Cl)C=C2)C=C1	5	https://doi.org/10.1021/ci100104j	Estimation of ADME Properties with Substructure Pattern RecognitionJie
AAFC	OC[C@@H]1O[C@H]2[C@H](OC3=NC(=N)C(F)=CN23)[C@H]1O	32	https://doi.org/10.1021/ci100104j	Estimation of ADME Properties with Substructure Pattern RecognitionJie
Letrozole	N#CC1=CC=C(C=C1)C(N1C=NC=N1)C1=CC=C(C=C1)C#N	100	https://doi.org/10.1021/ci100104j	Estimation of ADME Properties with Substructure Pattern RecognitionJie
amygdalin	OC[C@@H]1O[C@@H](OC[C@@H]2O[C@@H](O[C@@H](C#N)C3=CC=CC=C3)[C@@H](O)[C@@H](O)[C@@H]2O)[C@@H](O)[C@@H](O)[C@@H]1O	5	https://doi.org/10.1021/ci100104j	Estimation of ADME Properties with Substructure Pattern RecognitionJie
paroxetine	FC1=CC=C(C=C1)[C@H]1CCNC[C@@H]1COC1=CC=C2OCOC2=C1	100	https://doi.org/10.1021/ci100104j	Estimation of ADME Properties with Substructure Pattern RecognitionJie
Flunarizine	FC1=CC=C(C=C1)C(N1CCN(CCCC2=CC=CC=C2)CC1)C1=CC=C(F)C=C1	80	https://doi.org/10.1021/ci100104j	Estimation of ADME Properties with Substructure Pattern RecognitionJie
cefmetazole	CO[C@]1(NC(=O)CSCC#N)[C@@H]2SCC(CSC3=NN=NN3C)=C(N2C1=O)C(O)=O	10	https://doi.org/10.1021/ci100104j	Estimation of ADME Properties with Substructure Pattern RecognitionJie
moxalactam	CO[C@]1(NC(=O)[C@@H](C(O)=O)C2=CC=C(O)C=C2)[C@@H]2OCC(CSC3=NN=NN3C)=C(N2C1=O)C(O)=O	0	https://doi.org/10.1021/ci100104j	Estimation of ADME Properties with Substructure Pattern RecognitionJie
granisetron	CN1N=C(C(=O)N[C@@H]2C[C@@H]3CCC[C@H](C2)N3C)C2=C1C=CC=C2	100	https://doi.org/10.1021/ci100104j	Estimation of ADME Properties with Substructure Pattern RecognitionJie
ondansetron	CN1C2=C(C3=C1C=CC=C3)C(=O)[C@@H](CN1C=CN=C1)CC2	100	https://doi.org/10.1021/ci100104j	Estimation of ADME Properties with Substructure Pattern RecognitionJie
Caffeine	CN1C=NC2=C1C(=O)N(C)C(=O)N2C	99	https://doi.org/10.1021/ci100104j	Estimation of ADME Properties with Substructure Pattern RecognitionJie
Clonidine	ClC1=CC=CC(Cl)=C1N=C1NCCN1	95	https://doi.org/10.1021/ci100104j	Estimation of ADME Properties with Substructure Pattern RecognitionJie
miconazole	ClC1=CC=C(CO[C@H](CN2C=CN=C2)C2=CC=C(Cl)C=C2Cl)C(Cl)=C1	99	https://doi.org/10.1021/ci100104j	Estimation of ADME Properties with Substructure Pattern RecognitionJie
Ticlopidine	ClC1=C(CN2CCC3=C(C2)C=CS3)C=CC=C1	80	https://doi.org/10.1021/ci100104j	Estimation of ADME Properties with Substructure Pattern RecognitionJie
Amoxapine	ClC1=CC2=C(OC3=C(C=CC=C3)N=C2N2CCNCC2)C=C1	95	https://doi.org/10.1021/ci100104j	Estimation of ADME Properties with Substructure Pattern RecognitionJie
Alprazolam	CC1=NN=C2CN=C(C3=CC=CC=C3)C3=C(C=CC(Cl)=C3)N12	90	https://doi.org/10.1021/ci100104j	Estimation of ADME Properties with Substructure Pattern RecognitionJie
Midazolam	CC1=NC=C2CN=C(C3=C(F)C=CC=C3)C3=C(C=CC(Cl)=C3)N12	100	https://doi.org/10.1021/ci100104j	Estimation of ADME Properties with Substructure Pattern RecognitionJie
Sulfamethazine	CC1=CC(C)=NC(NS(=O)(=O)C2=CC=C(N)C=C2)=N1	95	https://doi.org/10.1021/ci100104j	Estimation of ADME Properties with Substructure Pattern RecognitionJie
Meloxicam	CN1C(C(=O)NC2=NC=C(C)S2)=C(O)C2=C(C=CC=C2)S1(=O)=O	90	https://doi.org/10.1021/ci100104j	Estimation of ADME Properties with Substructure Pattern RecognitionJie
Lansoprazole	CC1=CN=C(CS(=O)C2=NC3=C(N2)C=CC=C3)C=C1OCC(F)(F)F	85	https://doi.org/10.1021/ci100104j	Estimation of ADME Properties with Substructure Pattern RecognitionJie
Omeprazole	COC1=CC2=C(NC(=N2)S(=O)CC2=C(C)C(OC)=C(C)C=N2)C=C1	80	https://doi.org/10.1021/ci100104j	Estimation of ADME Properties with Substructure Pattern RecognitionJie
mefenamic acid	CC1=C(C)C(NC2=C(C=CC=C2)C(O)=O)=CC=C1	90	https://doi.org/10.1021/ci100104j	Estimation of ADME Properties with Substructure Pattern RecognitionJie
nicardipine	COC(=O)C1=C(C)C=C(C(C(=O)OCCN(C)CC2=CC=CC=C2)=C1C1C=C(C)NC(C)=C1)[N+]([O-])=O	95	https://doi.org/10.1021/ci100104j	Estimation of ADME Properties with Substructure Pattern RecognitionJie
amosulalol	COC1=C(OCCNC[C@@H](O)C2=CC=C(C)C=C2S(N)(=O)=O)C=CC=C1	100	https://doi.org/10.1021/ci100104j	Estimation of ADME Properties with Substructure Pattern RecognitionJie
sulfisomidine	CC1=NC(C)=NC(NS(=O)(=O)C2=CC=C(N)C=C2)=C1	90	https://doi.org/10.1021/ci100104j	Estimation of ADME Properties with Substructure Pattern RecognitionJie
Isocarboxazid	CC1=CC(=NO1)C(=O)NNCC1=CC=CC=C1	70	https://doi.org/10.1021/ci100104j	Estimation of ADME Properties with Substructure Pattern RecognitionJie
Orphenadrine	CN(C)CCO[C@@H](C1=CC=CC=C1)C1=C(C)C=CC=C1	100	https://doi.org/10.1021/ci100104j	Estimation of ADME Properties with Substructure Pattern RecognitionJie
sulfisoxazole	CC1=NSC(NS(=O)(=O)C2=CC=C(N)C=C2)=C1C	95	https://doi.org/10.1021/ci100104j	Estimation of ADME Properties with Substructure Pattern RecognitionJie
Cimetidine	C\N=C(\NCCSCC1=C(C)NC=N1)NC#N	87	https://doi.org/10.1021/ci100104j	Estimation of ADME Properties with Substructure Pattern RecognitionJie
clomethiazole	CC1=C(CCCl)SC=N1	95	https://doi.org/10.1021/ci100104j	Estimation of ADME Properties with Substructure Pattern RecognitionJie
Cefodizime	CON=C(C(=O)N[C@@H]1[C@@H]2SCC(CSC3=NC(C)=C(CC(O)=O)S3)=C(N2C1=O)C(O)=O)C1=CSC(N)=N1	0	https://doi.org/10.1021/ci100104j	Estimation of ADME Properties with Substructure Pattern RecognitionJie
Tiagabine	CC1=C(SC=C1)C(=CCCN1CCC[C@@H](C1)C(O)=O)C1=C(C)C=CS1	90	https://doi.org/10.1021/ci100104j	Estimation of ADME Properties with Substructure Pattern RecognitionJie
Zomepirac	CN1C(CC(O)=O)=CC(C)=C1C(=O)C1=CC=C(Cl)C=C1	100	https://doi.org/10.1021/ci100104j	Estimation of ADME Properties with Substructure Pattern RecognitionJie
Moxonidine	COC1=NC(C)=NC(Cl)=C1NC1=NCCN1	88	https://doi.org/10.1021/ci100104j	Estimation of ADME Properties with Substructure Pattern RecognitionJie
glipizide	CC1=CN=C(C=N1)C(=O)NCCC1=CC=C(C=C1)S(=O)(=O)NC(=O)NC1CCCCC1	100	https://doi.org/10.1021/ci100104j	Estimation of ADME Properties with Substructure Pattern RecognitionJie
Metronidazole	CC1=NC=C(N1CCO)[N+]([O-])=O	95	https://doi.org/10.1021/ci100104j	Estimation of ADME Properties with Substructure Pattern RecognitionJie
Etoricoxib	CC1=NC=C(C=C1)C1=C(C=C(Cl)C=[N+]1[O-])C1=CC=C(C=C1)S(C)(=O)=O	100	https://doi.org/10.1021/ci100104j	Estimation of ADME Properties with Substructure Pattern RecognitionJie
gliclazide	CC1=CC=C(C=C1)S(=O)(=O)NC(=O)NN1C[C@@H]2CCC[C@@H]2C1	97	https://doi.org/10.1021/ci100104j	Estimation of ADME Properties with Substructure Pattern RecognitionJie
acrivastine	CC1=CC=C(C=C1)C(=CCN1CCCC1)C1=CC=CC(\C=C\C(O)=O)=N1	88	https://doi.org/10.1021/ci100104j	Estimation of ADME Properties with Substructure Pattern RecognitionJie
Tolmesoxide	COC1=C(OC)C=C(C(C)=C1)S(C)=O	98	https://doi.org/10.1021/ci100104j	Estimation of ADME Properties with Substructure Pattern RecognitionJie
meclofenamic acid	CC1=CC=C(Cl)C(NC2=C(C=CC=C2)C(O)=O)=C1Cl	100	https://doi.org/10.1021/ci100104j	Estimation of ADME Properties with Substructure Pattern RecognitionJie
rabeprazole	COCCCOC1=CC=NC(CS(=O)C2=NC3=C(N2)C=CC=C3)=C1C	90	https://doi.org/10.1021/ci100104j	Estimation of ADME Properties with Substructure Pattern RecognitionJie
riboflavin	CC1=CC2=C(C=C1C)N(C[C@@H](O)[C@H](O)[C@H](O)CO)C1=NC(=O)NC(=O)C1=N2	80	https://doi.org/10.1021/ci100104j	Estimation of ADME Properties with Substructure Pattern RecognitionJie
Acipimox	CC1=CN=C(C=[N+]1[O-])C(O)=O	95	https://doi.org/10.1021/ci100104j	Estimation of ADME Properties with Substructure Pattern RecognitionJie
pralidoxime	C[N+]1=C(\C=N\O)C=CC=C1	0	https://doi.org/10.1021/ci100104j	Estimation of ADME Properties with Substructure Pattern RecognitionJie
Mivacurium	COC1=CC2=C(C=C1OC)[C@H](CC1=CC(OC)=C(OC)C(OC)=C1)[N@+](C)(CCCOC(=O)CC\C=C\CCC(=O)OCCC[N@+]1(C)CCC3=CC(OC)=C(OC)C=C3[C@@H]1CC1=CC(OC)=C(OC)C(OC)=C1)CC2	0	https://doi.org/10.1021/ci100104j	Estimation of ADME Properties with Substructure Pattern RecognitionJie
Atracurium	COC1=CC=C(C[C@H]2C3=CC(OC)=C(OC)C=C3CC[N@@+]2(C)CCC(=O)OCCCCCOC(=O)CC[N@+]2(C)CCC3=C(C=C(OC)C(OC)=C3)[C@@H]2CC2=CC=C(OC)C(OC)=C2)C=C1OC	0	https://doi.org/10.1021/ci100104j	Estimation of ADME Properties with Substructure Pattern RecognitionJie
Pentolinium	C[N+]1(CCCCC[N+]2(C)CCCC2)CCCC1	0	https://doi.org/10.1021/ci100104j	Estimation of ADME Properties with Substructure Pattern RecognitionJie
Poldine	C[N+]1(C)CCC[C@@H]1COC(=O)C(O)(C1=CC=CC=C1)C1=CC=CC=C1	0	https://doi.org/10.1021/ci100104j	Estimation of ADME Properties with Substructure Pattern RecognitionJie
Tubocurarine	COC1=CC2=C3[C@@H](CC4=CC=C(O)C(OC5=C(OC)C=C6CC[N+](C)(C)[C@@H](CC7=CC=C(OC3=C1O)C=C7)C6=C5)=C4)[N+](C)(C)CC2	0	https://doi.org/10.1021/ci100104j	Estimation of ADME Properties with Substructure Pattern RecognitionJie
Bephenium	C[N+](C)(CCOC1=CC=CC=C1)CC1=CC=CC=C1	0	https://doi.org/10.1021/ci100104j	Estimation of ADME Properties with Substructure Pattern RecognitionJie
Glycopyrrolate	C[N+]1(C)CC[C@@H](C1)OC(=O)[C@](O)(C1CCCC1)C1=CC=CC=C1	0	https://doi.org/10.1021/ci100104j	Estimation of ADME Properties with Substructure Pattern RecognitionJie
Diphemanil	C[N+]1(C)CCC(CC1)=C(C1=CC=CC=C1)C1=CC=CC=C1	0	https://doi.org/10.1021/ci100104j	Estimation of ADME Properties with Substructure Pattern RecognitionJie
oxytetracycline	CN(C)[C@@H]1[C@@H]2[C@@H](O)[C@@H]3C(=C(O)C4=C(O)C=CC=C4[C@@]3(C)O)C(=O)[C@]2(O)C(=O)C(C(N)=O)=C1O	58	https://doi.org/10.1021/ci100104j	Estimation of ADME Properties with Substructure Pattern RecognitionJie
Mifepristone	CN(C)C1=CC=C(C=C1)[C@@H]1C[C@@]2(C)[C@H](CC[C@]2(O)C#C)[C@@H]2CC[C@@H]3CC(=O)CCC3=C12	90	https://doi.org/10.1021/ci100104j	Estimation of ADME Properties with Substructure Pattern RecognitionJie
FLUDROCORTISONE ACETATE	CC(=O)OCC(=O)[C@@]1(O)CC[C@@H]2[C@@H]3CCC4=CC(=O)CC[C@]4(C)[C@]3(F)[C@@H](O)C[C@]12C	95	https://doi.org/10.1021/ci100104j	Estimation of ADME Properties with Substructure Pattern RecognitionJie
Cyproterone acetate	CC(=O)O[C@@]1(CC[C@@H]2[C@@H]3C=C(Cl)C4=CC(=O)[C@H]5C[C@@H]5[C@]4(C)[C@@H]3CC[C@]12C)C(C)=O	98	https://doi.org/10.1021/ci100104j	Estimation of ADME Properties with Substructure Pattern RecognitionJie
mestranol	COC1=CC2=C(C=C1)[C@@H]1CC[C@@]3(C)[C@H](CC[C@]3(O)C#C)[C@@H]1CC2	90	https://doi.org/10.1021/ci100104j	Estimation of ADME Properties with Substructure Pattern RecognitionJie
ethinyl estradiol	C[C@]12CC[C@@H]3[C@@H](CCC4=C3C=CC(O)=C4)[C@H]1CC[C@]2(O)C#C	100	https://doi.org/10.1021/ci100104j	Estimation of ADME Properties with Substructure Pattern RecognitionJie
Lynestrenol	C[C@]12CC[C@@H]3[C@@H](CCC4=CCCC[C@H]34)[C@H]1CC[C@]2(O)C#C	100	https://doi.org/10.1021/ci100104j	Estimation of ADME Properties with Substructure Pattern RecognitionJie
ETHYNODIOL DIACETATE	CC(=O)O[C@H]1CC[C@@H]2[C@@H]3CC[C@@]4(C)[C@H](CC[C@]4(OC(C)=O)C#C)[C@@H]3CCC2=C1	100	https://doi.org/10.1021/ci100104j	Estimation of ADME Properties with Substructure Pattern RecognitionJie
Norethindrone	C[C@]12CC[C@@H]3[C@@H](CCC4=CC(=O)CC[C@H]34)[C@H]1CC[C@]2(O)C#C	100	https://doi.org/10.1021/ci100104j	Estimation of ADME Properties with Substructure Pattern RecognitionJie
Zileuton	C[C@@H](N(O)C(N)=O)C1=CC2=C(S1)C=CC=C2	100	https://doi.org/10.1021/ci100104j	Estimation of ADME Properties with Substructure Pattern RecognitionJie
Aztreonam	C[C@@H]1[C@@H](NC(=O)C(=N/OC(C)(C)C(O)=O)\C2=CSC(N)=N2)C(=O)N1S(O)(=O)=O	1	https://doi.org/10.1021/ci100104j	Estimation of ADME Properties with Substructure Pattern RecognitionJie
Pentazocine	C[C@@H]1[C@H]2CC3=C(C=C(O)C=C3)[C@@]1(C)CCN2CC=C(C)C	95	https://doi.org/10.1021/ci100104j	Estimation of ADME Properties with Substructure Pattern RecognitionJie
Dexamethasone	C[C@@H]1C[C@@H]2[C@@H]3CCC4=CC(=O)C=C[C@]4(C)[C@]3(F)[C@@H](O)C[C@]2(C)[C@@]1(O)C(=O)CO	90	https://doi.org/10.1021/ci100104j	Estimation of ADME Properties with Substructure Pattern RecognitionJie
Dextromoramide	C[C@H](CN1CCOCC1)C(C(=O)N1CCCC1)(C1=CC=CC=C1)C1=CC=CC=C1	100	https://doi.org/10.1021/ci100104j	Estimation of ADME Properties with Substructure Pattern RecognitionJie
Bupropion	C[C@@H](NC(C)(C)C)C(=O)C1=CC=C(Cl)C=C1	87	https://doi.org/10.1021/ci100104j	Estimation of ADME Properties with Substructure Pattern RecognitionJie
Ketoprofen	C[C@H](C(O)=O)C1=CC=CC(=C1)C(=O)C1=CC=CC=C1	95	https://doi.org/10.1021/ci100104j	Estimation of ADME Properties with Substructure Pattern RecognitionJie
Ximoprofen	C[C@H](C(O)=O)C1=CC=C(C=C1)[C@@H]1CCCC(C1)=NO	98	https://doi.org/10.1021/ci100104j	Estimation of ADME Properties with Substructure Pattern RecognitionJie
fenoprofen	C[C@H](C(O)=O)C1=CC=CC(OC2=CC=CC=C2)=C1	85	https://doi.org/10.1021/ci100104j	Estimation of ADME Properties with Substructure Pattern RecognitionJie
Naproxen	COC1=CC2=C(C=C1)C=C(C=C2)[C@H](C)C(O)=O	99	https://doi.org/10.1021/ci100104j	Estimation of ADME Properties with Substructure Pattern RecognitionJie
Indoprofen	C[C@H](C(O)=O)C1=CC=C(C=C1)N1CC2=CC=CC=C2C1=O	100	https://doi.org/10.1021/ci100104j	Estimation of ADME Properties with Substructure Pattern RecognitionJie
Flurbiprofen	C[C@H](C(O)=O)C1=CC=C(C=C1)C1=CC=CC(F)=C1	95	https://doi.org/10.1021/ci100104j	Estimation of ADME Properties with Substructure Pattern RecognitionJie
Tocainide	C[C@@H](N)C(=O)NC1=C(C)C=CC=C1C	100	https://doi.org/10.1021/ci100104j	Estimation of ADME Properties with Substructure Pattern RecognitionJie
Moexipril diacid	COC1=CC2=C(CN([C@H](C2)C(O)=O)C(=O)[C@@H](C)N[C@H](CCC2=CC=CC=C2)C(O)=O)C=C1OC	5	https://doi.org/10.1021/ci100104j	Estimation of ADME Properties with Substructure Pattern RecognitionJie
Isoxicam	C[C@@H]1C(C(=O)NC2=NOC(C)=C2)=C(O)C2=C(C=CC=C2)S1(=O)=O	100	https://doi.org/10.1021/ci100104j	Estimation of ADME Properties with Substructure Pattern RecognitionJie
triamcinolone	C[C@@]12C[C@@H](O)[C@@]3(F)[C@H](CCC4=CC(=O)C=C[C@@]34C)[C@H]1C[C@@H](O)[C@@]2(O)C(=O)CO	100	https://doi.org/10.1021/ci100104j	Estimation of ADME Properties with Substructure Pattern RecognitionJie
corticosterone	C[C@@]12C[C@@H](O)[C@@H]3[C@H](CCC4=CC(=O)CC[C@@]34C)[C@H]1CC[C@@H]2C(=O)CO	100	https://doi.org/10.1021/ci100104j	Estimation of ADME Properties with Substructure Pattern RecognitionJie
Hydrocortisone	C[C@@]12C[C@@H](O)[C@@H]3[C@H](CCC4=CC(=O)CC[C@@]34C)[C@H]1CC[C@@]2(O)C(=O)CO	91	https://doi.org/10.1021/ci100104j	Estimation of ADME Properties with Substructure Pattern RecognitionJie
Prednisolone	C[C@@]12C[C@@H](O)[C@@H]3[C@H](CCC4=CC(=O)C=C[C@@]34C)[C@H]1CC[C@@]2(O)C(=O)CO	99	https://doi.org/10.1021/ci100104j	Estimation of ADME Properties with Substructure Pattern RecognitionJie
Bicalutamide	C[C@@](O)(CS(=O)(=O)C1=CC=C(F)C=C1)C(=O)NC1=CC(=C(C=C1)C#N)C(F)(F)F	90	https://doi.org/10.1021/ci100104j	Estimation of ADME Properties with Substructure Pattern RecognitionJie
megestrol acetate	CC(=O)O[C@@]1(CC[C@@H]2[C@H]3C=C(C)C4=CC(=O)CC[C@@]4(C)[C@H]3CC[C@@]12C)C(C)=O	100	https://doi.org/10.1021/ci100104j	Estimation of ADME Properties with Substructure Pattern RecognitionJie
pancuronium	CC(=O)O[C@@H]1[C@@H](C[C@@H]2[C@@H]3CC[C@@H]4C[C@@H](OC(C)=O)[C@H](C[C@]4(C)[C@@H]3CC[C@@]12C)[N+]1(C)CCCCC1)[N+]1(C)CCCCC1	0	https://doi.org/10.1021/ci100104j	Estimation of ADME Properties with Substructure Pattern RecognitionJie
Vecuronium	CC(=O)O[C@@H]1[C@@H](C[C@@H]2[C@@H]3CC[C@@H]4C[C@@H](OC(C)=O)[C@H](C[C@]4(C)[C@@H]3CC[C@@]12C)N1CCCCC1)[N+]1(C)CCCCC1	0	https://doi.org/10.1021/ci100104j	Estimation of ADME Properties with Substructure Pattern RecognitionJie
progesterone	CC(=O)[C@@H]1CC[C@@H]2[C@@H]3CCC4=CC(=O)CC[C@]4(C)[C@@H]3CC[C@@]12C	96	https://doi.org/10.1021/ci100104j	Estimation of ADME Properties with Substructure Pattern RecognitionJie
Estramustine	C[C@@]12CC[C@H]3[C@H](CCC4=CC(OC(=O)N(CCCl)CCCl)=CC=C34)[C@H]1CC[C@@H]2O	75	https://doi.org/10.1021/ci100104j	Estimation of ADME Properties with Substructure Pattern RecognitionJie
Testosterone	C[C@@]12CC[C@@H]3[C@H](CCC4=CC(=O)CC[C@@]34C)[C@H]1CC[C@H]2O	100	https://doi.org/10.1021/ci100104j	Estimation of ADME Properties with Substructure Pattern RecognitionJie
Dienogest	C[C@@]12CCC3=C4CCC(=O)C=C4CC[C@@H]3[C@H]1CC[C@]2(O)CC#N	94	https://doi.org/10.1021/ci100104j	Estimation of ADME Properties with Substructure Pattern RecognitionJie
Methsuximide	CN1C(=O)C[C@](C)(C1=O)C1=CC=CC=C1	100	https://doi.org/10.1021/ci100104j	Estimation of ADME Properties with Substructure Pattern RecognitionJie
Hexobarbital	CN1C(O)=NC(=O)[C@](C)(C2=CCCCC2)C1=O	95	https://doi.org/10.1021/ci100104j	Estimation of ADME Properties with Substructure Pattern RecognitionJie
Ergotamine	CN1C[C@H](C=C2[C@@H]1CC1=CNC3=C1C2=CC=C3)C(=O)N[C@]1(C)O[C@@]2(O)[C@@H]3CCCN3C(=O)[C@@H](CC3=CC=CC=C3)N2C1=O	100	https://doi.org/10.1021/ci100104j	Estimation of ADME Properties with Substructure Pattern RecognitionJie
Dihydroergotamine	CN1C[C@H](C[C@H]2[C@@H]1CC1=CNC3=C1C2=CC=C3)C(=O)N[C@]1(C)O[C@@]2(O)[C@@H]3CCCN3C(=O)[C@@H](CC3=CC=CC=C3)N2C1=O	35	https://doi.org/10.1021/ci100104j	Estimation of ADME Properties with Substructure Pattern RecognitionJie
Ofloxacin	C[C@H]1COC2=C(N3CCN(C)CC3)C(F)=CC3=C2N1C=C(C(O)=O)C3=O	100	https://doi.org/10.1021/ci100104j	Estimation of ADME Properties with Substructure Pattern RecognitionJie
Streptomycin	CN[C@H]1[C@H](O)[C@H](O)[C@H](CO)O[C@H]1O[C@H]1[C@@H](O[C@H]2[C@@H](O)[C@@H](O)[C@@H](NC(N)=N)[C@@H](O)[C@@H]2NC(N)=N)O[C@@H](C)[C@@]1(O)C=O	1	https://doi.org/10.1021/ci100104j	Estimation of ADME Properties with Substructure Pattern RecognitionJie
Genaconazole	C[C@@H]([C@](O)(CN1C=NC=N1)C1=CC=C(F)C=C1F)S(C)(=O)=O	100	https://doi.org/10.1021/ci100104j	Estimation of ADME Properties with Substructure Pattern RecognitionJie
Oxyfedrine	COC1=CC=CC(=C1)C(=O)CCN[C@@H](C)[C@@H](O)C1=CC=CC=C1	85	https://doi.org/10.1021/ci100104j	Estimation of ADME Properties with Substructure Pattern RecognitionJie
Pseudoephedrine	CN[C@@H](C)[C@@H](O)C1=CC=CC=C1	100	https://doi.org/10.1021/ci100104j	Estimation of ADME Properties with Substructure Pattern RecognitionJie
PHENYLPROPANOLAMINE	C[C@H](N)[C@@H](O)C1=CC=CC=C1	95	https://doi.org/10.1021/ci100104j	Estimation of ADME Properties with Substructure Pattern RecognitionJie
ritodrine	C[C@H](NCCC1=CC=C(O)C=C1)[C@@H](O)C1=CC=C(O)C=C1	95	https://doi.org/10.1021/ci100104j	Estimation of ADME Properties with Substructure Pattern RecognitionJie
Acarbose	C[C@@H]1O[C@@H](O[C@@H]2[C@@H](CO)O[C@@H](O[C@@H]3[C@@H](CO)O[C@H](O)[C@@H](O)[C@@H]3O)[C@@H](O)[C@@H]2O)[C@@H](O)[C@@H](O)[C@@H]1N[C@@H]1C=C(CO)[C@H](O)[C@H](O)[C@H]1O	2	https://doi.org/10.1021/ci100104j	Estimation of ADME Properties with Substructure Pattern RecognitionJie
amphotericin b	C[C@@H]1O[C@@H](O[C@]2(O)C[C@@H]3O[C@](O)(C[C@@H](O)[C@H]3C(O)=O)C[C@@H](O)C[C@@H](O)[C@H](O)CC[C@@H](O)C[C@@H](O)CC(=O)O[C@@H](C)[C@@H](C)[C@@H](O)[C@H](C)C=CC=CC=CC=CC=CC=CC=C2)[C@@H](O)[C@@H](N)[C@@H]1O	3	https://doi.org/10.1021/ci100104j	Estimation of ADME Properties with Substructure Pattern RecognitionJie
MEROPENEM	C[C@H](O)[C@@H]1[C@H]2[C@H](C)C(S[C@@H]3CC[C@@H](N3)C(=O)N(C)C)=C(N2C1=O)C(O)=O	0	https://doi.org/10.1021/ci100104j	Estimation of ADME Properties with Substructure Pattern RecognitionJie
Fusidic acid	C[C@@H]1[C@H](O)CC[C@]2(C)[C@H]1CC[C@]1(C)[C@@H]2[C@H](O)C[C@H]2\C([C@H](C[C@]12C)OC(C)=O)=C(\CCC=C(C)C)C(O)=O	100	https://doi.org/10.1021/ci100104j	Estimation of ADME Properties with Substructure Pattern RecognitionJie
Imipenem	C[C@H](O)[C@H]1[C@@H]2CC(SCC\N=C\N)=C(N2C1=O)C(O)=O	5	https://doi.org/10.1021/ci100104j	Estimation of ADME Properties with Substructure Pattern RecognitionJie
Cymarin	CO[C@@H]1C[C@H](O[C@@H]2CC[C@@]3(C=C)[C@H]4CC[C@]5(C)[C@@H](CC[C@@]5(O)[C@@H]4CC[C@@]3(O)C2)C2=CC(=O)OC2)O[C@@H](C)[C@@H]1O	47	https://doi.org/10.1021/ci100104j	Estimation of ADME Properties with Substructure Pattern RecognitionJie
Gentamicin C1	CN[C@@H](C)[C@H]1CC[C@H](N)[C@H](O[C@H]2[C@@H](N)C[C@H](N)[C@H](O[C@@H]3OC[C@@](C)(O)[C@@H](NC)[C@@H]3O)[C@H]2O)O1	0	https://doi.org/10.1021/ci100104j	Estimation of ADME Properties with Substructure Pattern RecognitionJie
Metolazone	C[C@H]1NC2=C(C=C(C(Cl)=C2)S(N)(=O)=O)C(=O)N1C1=CC=CC=C1C	64	https://doi.org/10.1021/ci100104j	Estimation of ADME Properties with Substructure Pattern RecognitionJie
Proxyphylline	C[C@H](O)CN1C=NC2=C1C(=O)N(C)C(=O)N2C	100	https://doi.org/10.1021/ci100104j	Estimation of ADME Properties with Substructure Pattern RecognitionJie
Selegiline	C[C@@H](CC1=CC=CC=C1)N(C)CC#C	100	https://doi.org/10.1021/ci100104j	Estimation of ADME Properties with Substructure Pattern RecognitionJie
Amphetamine	C[C@H](N)CC1=CC=CC=C1	90	https://doi.org/10.1021/ci100104j	Estimation of ADME Properties with Substructure Pattern RecognitionJie
METHOXYAMPHETAMINE	COC1=CC(C[C@H](C)N)=CC=C1	80	https://doi.org/10.1021/ci100104j	Estimation of ADME Properties with Substructure Pattern RecognitionJie
Fenoterol	C[C@@H](CC1=CC=C(O)C=C1)N[C@@H](O)CC1=CC(O)=CC(O)=C1	60	https://doi.org/10.1021/ci100104j	Estimation of ADME Properties with Substructure Pattern RecognitionJie
Bethanechol	C[C@@H](C[N+](C)(C)C)OC(N)=O	0	https://doi.org/10.1021/ci100104j	Estimation of ADME Properties with Substructure Pattern RecognitionJie
Methylprednisolone	C[C@H]1C[C@@H]2[C@H]3CC[C@@](O)(C(=O)CO)[C@]3(C)C[C@@H](O)[C@@H]2[C@]2(C)C=CC(=O)C=C12	82	https://doi.org/10.1021/ci100104j	Estimation of ADME Properties with Substructure Pattern RecognitionJie
Mexiletine	C[C@H](N)COC1=C(C)C=CC=C1C	98	https://doi.org/10.1021/ci100104j	Estimation of ADME Properties with Substructure Pattern RecognitionJie
Promethazine	C[C@@H](CN1C2=C(SC3=C1C=CC=C3)C=CC=C2)N(C)C	95	https://doi.org/10.1021/ci100104j	Estimation of ADME Properties with Substructure Pattern RecognitionJie
Trimeprazine	C[C@@H](CN(C)C)CN1C2=C(SC3=C1C=CC=C3)C=CC=C2	80	https://doi.org/10.1021/ci100104j	Estimation of ADME Properties with Substructure Pattern RecognitionJie
Trimipramine	C[C@@H](CN(C)C)CN1C2=CC=CC=C2CCC2=C1C=CC=C2	80	https://doi.org/10.1021/ci100104j	Estimation of ADME Properties with Substructure Pattern RecognitionJie
Labetalol	C[C@@H](CCC1=CC=CC=C1)NC[C@@H](O)C1=CC=C(O)C(=C1)C(N)=O	95	https://doi.org/10.1021/ci100104j	Estimation of ADME Properties with Substructure Pattern RecognitionJie
tibolone	C[C@H]1CC2=C(CCC(=O)C2)[C@@H]2CC[C@@]3(C)[C@H](CC[C@]3(O)C#C)[C@@H]12	90	https://doi.org/10.1021/ci100104j	Estimation of ADME Properties with Substructure Pattern RecognitionJie
sparfloxacin	C[C@H]1CN(C[C@H](C)N1)C1=C(F)C(N)=C2C(=O)C(=CN(C3CC3)C2=C1F)C(O)=O	90	https://doi.org/10.1021/ci100104j	Estimation of ADME Properties with Substructure Pattern RecognitionJie
gatifloxacin	COC1=C(N2CCN[C@@H](C)C2)C(F)=CC2=C1N(C=C(C(O)=O)C2=O)C1CC1	96	https://doi.org/10.1021/ci100104j	Estimation of ADME Properties with Substructure Pattern RecognitionJie
Levosimendan	C[C@H]1CC(=O)NN=C1C1=CC=C(NN=C(C#N)C#N)C=C1	90	https://doi.org/10.1021/ci100104j	Estimation of ADME Properties with Substructure Pattern RecognitionJie
tiacrilast	CSC1=CC=C2N=CN(\C=C\C(O)=O)C(=O)C2=C1	99	https://doi.org/10.1021/ci100104j	Estimation of ADME Properties with Substructure Pattern RecognitionJie
astemizole	COC1=CC=C(CCN2CCC(CC2)NC2=NC3=C(C=CC=C3)N2CC2=CC=C(F)C=C2)C=C1	100	https://doi.org/10.1021/ci100104j	Estimation of ADME Properties with Substructure Pattern RecognitionJie
quinidine	COC1=CC2=C(C=CN=C2C=C1)[C@H](O)[C@H]1C[C@H]2CCN1C[C@H]2C=C	80	https://doi.org/10.1021/ci100104j	Estimation of ADME Properties with Substructure Pattern RecognitionJie
Molecule-618	COC1=CC=C2N=CC=C([C@H](O)[C@H]3C[C@H]4CCN3C[C@@H]4C=C)C2=C1	85	https://doi.org/10.1021/ci100104j	Estimation of ADME Properties with Substructure Pattern RecognitionJie
Trimethoprim	COC1=CC(CC2=CN=C(N)N=C2N)=CC(OC)=C1OC	97	https://doi.org/10.1021/ci100104j	Estimation of ADME Properties with Substructure Pattern RecognitionJie
moxifloxacin	COC1=C(N2C[C@@H]3CCCN[C@@H]3C2)C(F)=CC2=C1[C@@H](NC1CC1)C=C(C(O)=O)C2=O	90	https://doi.org/10.1021/ci100104j	Estimation of ADME Properties with Substructure Pattern RecognitionJie
Pantoprazole	COC1=C(OC)C(CS(=O)C2=NC3=C(N2)C=CC(OC(F)F)=C3)=NC=C1	77	https://doi.org/10.1021/ci100104j	Estimation of ADME Properties with Substructure Pattern RecognitionJie
Methocarbamol	COC1=CC=CC=C1OC[C@H](O)COC(N)=O	100	https://doi.org/10.1021/ci100104j	Estimation of ADME Properties with Substructure Pattern RecognitionJie
Carvedilol	COC1=C(OCCNC[C@@H](O)OCC2=CC=CC3=C2C2=CC=CC=C2N3)C=CC=C1	80	https://doi.org/10.1021/ci100104j	Estimation of ADME Properties with Substructure Pattern RecognitionJie
Cilomilast	COC1=CC=C(C=C1OC1CCCC1)[C@@]1(CC[C@@H](CC1)C(O)=O)C#N	100	https://doi.org/10.1021/ci100104j	Estimation of ADME Properties with Substructure Pattern RecognitionJie
glyburide	COC1=C(C=C(Cl)C=C1)C(=O)NCCC1=CC=C(C=C1)S(=O)(=O)NC(=O)NC1CCCCC1	98	https://doi.org/10.1021/ci100104j	Estimation of ADME Properties with Substructure Pattern RecognitionJie
Papaverine	COC1=CC=C(CC2=C3C=C(OC)C(OC)=CC3=CC=N2)C=C1OC	90	https://doi.org/10.1021/ci100104j	Estimation of ADME Properties with Substructure Pattern RecognitionJie
doxazosin	COC1=CC2=C(C=C1OC)C(N)=NC(=N2)N1CCN(CC1)C(=O)[C@@H]1COC2=CC=CC=C2O1	100	https://doi.org/10.1021/ci100104j	Estimation of ADME Properties with Substructure Pattern RecognitionJie
Terazosin	COC1=CC2=NC(=NC(N)=C2C=C1OC)N1CCN(CC1)C(=O)[C@@H]1CCCO1	91	https://doi.org/10.1021/ci100104j	Estimation of ADME Properties with Substructure Pattern RecognitionJie
Indomethacin	COC1=CC2=C(C=C1)N(C=C2CC(O)=O)C(=O)C1=CC=CC=C1	100	https://doi.org/10.1021/ci100104j	Estimation of ADME Properties with Substructure Pattern RecognitionJie
cisapride	CO[C@H]1CN(CCCOC2=CC=C(F)C=C2)CC[C@H]1NC(=O)C1=CC(Cl)=C(N)C=C1OC	98	https://doi.org/10.1021/ci100104j	Estimation of ADME Properties with Substructure Pattern RecognitionJie
Mifobate	COP(=O)(C[C@H](C1=CC=C(Cl)C=C1)P(=O)(OC)OC)OC	82	https://doi.org/10.1021/ci100104j	Estimation of ADME Properties with Substructure Pattern RecognitionJie
Glymidine	COCCOC1=CN=C(NS(=O)(=O)C2=CC=CC=C2)N=C1	95	https://doi.org/10.1021/ci100104j	Estimation of ADME Properties with Substructure Pattern RecognitionJie
fluvoxamine	COCCCC\C(=N/OCCN)C1=CC=C(C=C1)C(F)(F)F	90	https://doi.org/10.1021/ci100104j	Estimation of ADME Properties with Substructure Pattern RecognitionJie
Methylphenidate	COC(=O)[C@@H]([C@@H]1CCCCN1)C1=CC=CC=C1	80	https://doi.org/10.1021/ci100104j	Estimation of ADME Properties with Substructure Pattern RecognitionJie
mebendazole	COC(=O)NC1=NC2=CC=C(C=C2N1)C(=O)C1=CC=CC=C1	100	https://doi.org/10.1021/ci100104j	Estimation of ADME Properties with Substructure Pattern RecognitionJie
ceftizoxime	CO\N=C(/C(=O)N[C@H]1[C@@H]2SCC=C(N2C1=O)C(O)=O)C1=CSC(N)=N1	72	https://doi.org/10.1021/ci100104j	Estimation of ADME Properties with Substructure Pattern RecognitionJie
CEFPIROME	CO\N=C(/C(=O)N[C@H]1[C@@H]2SCC(C[N+]3=CC=CC=C3)=C(N2C1=O)C(O)=O)C1=CSC(N)=N1	0	https://doi.org/10.1021/ci100104j	Estimation of ADME Properties with Substructure Pattern RecognitionJie
sumatriptan	CNS(=O)(=O)CC1=CC2=C(NC=C2CCN(C)C)C=C1	67	https://doi.org/10.1021/ci100104j	Estimation of ADME Properties with Substructure Pattern RecognitionJie
Naratriptan	CNS(=O)(=O)CCC1=CC=C2NC(=CC2=C1)C1CCN(C)CC1	70	https://doi.org/10.1021/ci100104j	Estimation of ADME Properties with Substructure Pattern RecognitionJie
betahistine	CNCCC1=CC=CC=N1	100	https://doi.org/10.1021/ci100104j	Estimation of ADME Properties with Substructure Pattern RecognitionJie
Fluoxetine	CNCC[C@@H](OC1=CC=C(C=C1)C(F)(F)F)C1=CC=CC=C1	80	https://doi.org/10.1021/ci100104j	Estimation of ADME Properties with Substructure Pattern RecognitionJie
Maprotiline	CNCCC[C@@]12CC[C@@H](C3=CC=CC=C13)C1=CC=CC=C21	98	https://doi.org/10.1021/ci100104j	Estimation of ADME Properties with Substructure Pattern RecognitionJie
Desipramine	CNCCCN1C2=CC=CC=C2CCC2=CC=CC=C12	98	https://doi.org/10.1021/ci100104j	Estimation of ADME Properties with Substructure Pattern RecognitionJie
BIFEMELANE	CNCCCCOC1=CC=CC=C1CC1=CC=CC=C1	95	https://doi.org/10.1021/ci100104j	Estimation of ADME Properties with Substructure Pattern RecognitionJie
protriptyline	CNCCCC1C2=CC=CC=C2C=CC2=CC=CC=C12	95	https://doi.org/10.1021/ci100104j	Estimation of ADME Properties with Substructure Pattern RecognitionJie
Nortriptyline	CNCCC=C1C2=C(CCC3=C1C=CC=C3)C=CC=C2	100	https://doi.org/10.1021/ci100104j	Estimation of ADME Properties with Substructure Pattern RecognitionJie
Chlordiazepoxide	CNC1=NC2=C(C=C(Cl)C=C2)C(C2=CC=CC=C2)=[N+]([O-])C1	99	https://doi.org/10.1021/ci100104j	Estimation of ADME Properties with Substructure Pattern RecognitionJie
Scopolamine	CN1[C@H]2C[C@@H](C[C@@H]1[C@@H]1O[C@@H]21)OC(=O)[C@@H](CO)C1=CC=CC=C1	93	https://doi.org/10.1021/ci100104j	Estimation of ADME Properties with Substructure Pattern RecognitionJie
Trifluoperazine	CN1CCN(CCCN2C3=C(SC4=C2C=C(C=C4)C(F)(F)F)C=CC=C3)CC1	100	https://doi.org/10.1021/ci100104j	Estimation of ADME Properties with Substructure Pattern RecognitionJie
azimilide	CN1CCN(CCCCN2C(=O)CN(\N=C\C3=CC=C(O3)C3=CC=C(Cl)C=C3)C2=O)CC1	100	https://doi.org/10.1021/ci100104j	Estimation of ADME Properties with Substructure Pattern RecognitionJie
Reproterol	CN1C2=C(N(CCCNC[C@@H](O)C3=CC(O)=CC(O)=C3)C=N2)C(=O)N(C)C1=O	60	https://doi.org/10.1021/ci100104j	Estimation of ADME Properties with Substructure Pattern RecognitionJie
Tianeptine	CN1C2=C(C=CC=C2)N(CCCCCCC(O)=O)C2=C(C=C(Cl)C=C2)S1(=O)=O	99	https://doi.org/10.1021/ci100104j	Estimation of ADME Properties with Substructure Pattern RecognitionJie
Clobazam	CN1C2=C(C=C(Cl)C=C2)N(C2=CC=CC=C2)C(=O)CC1=O	87	https://doi.org/10.1021/ci100104j	Estimation of ADME Properties with Substructure Pattern RecognitionJie
Temazepam	CN1C2=C(C=C(Cl)C=C2)C(=N[C@H](O)C1=O)C1=CC=CC=C1	95	https://doi.org/10.1021/ci100104j	Estimation of ADME Properties with Substructure Pattern RecognitionJie
Diazepam	CN1C2=C(C=C(Cl)C=C2)C(=NCC1=O)C1=CC=CC=C1	99	https://doi.org/10.1021/ci100104j	Estimation of ADME Properties with Substructure Pattern RecognitionJie
Lormetazepam	CN1C2=C(C=C(Cl)C=C2)C(=N[C@H](O)C1=O)C1=C(Cl)C=CC=C1	100	https://doi.org/10.1021/ci100104j	Estimation of ADME Properties with Substructure Pattern RecognitionJie
POLYTHIAZIDE	CN1[C@H](CSCC(F)(F)F)NC2=CC(Cl)=C(C=C2S1(=O)=O)S(N)(=O)=O	100	https://doi.org/10.1021/ci100104j	Estimation of ADME Properties with Substructure Pattern RecognitionJie
Cotinine	CN1[C@H](CCC1=O)C1=CC=CN=C1	97	https://doi.org/10.1021/ci100104j	Estimation of ADME Properties with Substructure Pattern RecognitionJie
Tropisetron	CN1[C@@H]2CC[C@@H]1CC(C2)OC(=O)C1=CN(C)C2=C1C=CC=C2	95	https://doi.org/10.1021/ci100104j	Estimation of ADME Properties with Substructure Pattern RecognitionJie
Atropine	CN1[C@H]2CC[C@@H]1C[C@H](C2)OC(=O)[C@@H](CO)C1=CC=CC=C1	94	https://doi.org/10.1021/ci100104j	Estimation of ADME Properties with Substructure Pattern RecognitionJie
bromhexine	CN(CC1=C(N)C(Br)=CC(Br)=C1)C1CCCCC1	70	https://doi.org/10.1021/ci100104j	Estimation of ADME Properties with Substructure Pattern RecognitionJie
Codeine	COC1=C2O[C@H]3[C@@H](O)C=C[C@@H]4[C@@H]5CC(C=C1)=C2[C@]34CCN5C	93	https://doi.org/10.1021/ci100104j	Estimation of ADME Properties with Substructure Pattern RecognitionJie
Morphine	CN1CC[C@]23[C@H]4OC5=C2C(C[C@H]1[C@H]3C=C[C@@H]4O)=CC=C5O	90	https://doi.org/10.1021/ci100104j	Estimation of ADME Properties with Substructure Pattern RecognitionJie
oxycodone	COC1=CC=C2C[C@@H]3N(C)CC[C@]45[C@H](OC1=C24)C(=O)CC[C@]35O	60	https://doi.org/10.1021/ci100104j	Estimation of ADME Properties with Substructure Pattern RecognitionJie
Galantamine	COC1=CC=C2CN(C)CC[C@]34C=C[C@H](O)C[C@H]3OC1=C24	95	https://doi.org/10.1021/ci100104j	Estimation of ADME Properties with Substructure Pattern RecognitionJie
Nefopam	CN1CCO[C@H](C2=CC=CC=C2)C2=CC=CC=C2C1	98	https://doi.org/10.1021/ci100104j	Estimation of ADME Properties with Substructure Pattern RecognitionJie
Zatebradin	COC1=CC=C(CCN(C)CCCN2CCC3=C(CC2=O)C=C(OC)C(OC)=C3)C=C1OC	79	https://doi.org/10.1021/ci100104j	Estimation of ADME Properties with Substructure Pattern RecognitionJie
Nicotine	CN1CCC[C@@H]1C1=CC=CN=C1	100	https://doi.org/10.1021/ci100104j	Estimation of ADME Properties with Substructure Pattern RecognitionJie
azelastine	CN1CCC[C@H](CC1)N1N[C@@H](CC2=CC=C(Cl)C=C2)C2=CC=CC=C2C1=O	100	https://doi.org/10.1021/ci100104j	Estimation of ADME Properties with Substructure Pattern RecognitionJie
Dihydrocodeine	COC1=CC=C2C[C@H]3[C@H]4CC[C@H](O)[C@@H]5OC1=C2[C@@]45CCN3C	89	https://doi.org/10.1021/ci100104j	Estimation of ADME Properties with Substructure Pattern RecognitionJie
Mianserin	CN1CCN2[C@H](C1)C1=C(CC3=CC=CC=C23)C=CC=C1	70	https://doi.org/10.1021/ci100104j	Estimation of ADME Properties with Substructure Pattern RecognitionJie
Clozapine	CN1CCN(CC1)C1=NC2=C(NC3=C1C=CC=C3)C=CC(Cl)=C2	94	https://doi.org/10.1021/ci100104j	Estimation of ADME Properties with Substructure Pattern RecognitionJie
Zopiclone	CN1CCN(CC1)C(=O)O[C@H]1N(C(=O)C2=C1N=CC=N2)C1=CC=C(Cl)C=N1	98	https://doi.org/10.1021/ci100104j	Estimation of ADME Properties with Substructure Pattern RecognitionJie
Azatadine	CN1CCC(CC1)=C1C2=C(CCC3=CC=CN=C13)C=CC=C2	90	https://doi.org/10.1021/ci100104j	Estimation of ADME Properties with Substructure Pattern RecognitionJie
Cyproheptadine	CN1CCC(CC1)=C1C2=CC=CC=C2C=CC2=CC=CC=C12	80	https://doi.org/10.1021/ci100104j	Estimation of ADME Properties with Substructure Pattern RecognitionJie
Pizotyline	CN1CCC(CC1)=C1C2=C(CCC3=CC=CC=C13)SC=C2	80	https://doi.org/10.1021/ci100104j	Estimation of ADME Properties with Substructure Pattern RecognitionJie
ketotifen	CN1CCC(CC1)=C1C2=C(SC=C2)C(=O)CC2=C1C=CC=C2	90	https://doi.org/10.1021/ci100104j	Estimation of ADME Properties with Substructure Pattern RecognitionJie
Tolrestat	COC1=CC2=C(C=CC(C(=S)N(C)CC(O)=O)=C2C=C1)C(F)(F)F	66	https://doi.org/10.1021/ci100104j	Estimation of ADME Properties with Substructure Pattern RecognitionJie
Methimazole	CN1C=CNC1=S	95	https://doi.org/10.1021/ci100104j	Estimation of ADME Properties with Substructure Pattern RecognitionJie
tramadol	COC1=CC(=CC=C1)[C@@]1(O)CCCC[C@H]1CN(C)C	95	https://doi.org/10.1021/ci100104j	Estimation of ADME Properties with Substructure Pattern RecognitionJie
Venlafaxine	COC1=CC=C(C=C1)[C@H](CN(C)C)C1(O)CCCCC1	95	https://doi.org/10.1021/ci100104j	Estimation of ADME Properties with Substructure Pattern RecognitionJie
Rizatriptan	CN(C)CCC1=CNC2=CC=C(CN3C=NC=N3)C=C12	90	https://doi.org/10.1021/ci100104j	Estimation of ADME Properties with Substructure Pattern RecognitionJie
Almotriptan	CN(C)CCC1=CNC2=C1C=C(CS(=O)(=O)N1CCCC1)C=C2	75	https://doi.org/10.1021/ci100104j	Estimation of ADME Properties with Substructure Pattern RecognitionJie
pheniramine	CN(C)CC[C@H](C1=CC=CC=C1)C1=CC=CC=N1	99	https://doi.org/10.1021/ci100104j	Estimation of ADME Properties with Substructure Pattern RecognitionJie
Toremifene	CN(C)CCOC1=CC=C(C=C1)C(=C(CCCl)C1=CC=CC=C1)C1=CC=CC=C1	100	https://doi.org/10.1021/ci100104j	Estimation of ADME Properties with Substructure Pattern RecognitionJie
Zotepine	CN(C)CCOC1=CC2=CC=CC=C2SC2=C1C=C(Cl)C=C2	100	https://doi.org/10.1021/ci100104j	Estimation of ADME Properties with Substructure Pattern RecognitionJie
Chlorpheniramine	CN(C)CCN(C1=CC=C(Cl)C=C1)C1=NC=CC=C1	80	https://doi.org/10.1021/ci100104j	Estimation of ADME Properties with Substructure Pattern RecognitionJie
Doxepin	CN(C)CCC[C@@H]1C2=CC=CC=C2COC2=CC=CC=C12	100	https://doi.org/10.1021/ci100104j	Estimation of ADME Properties with Substructure Pattern RecognitionJie
Citalopram	CN(C)CCC[C@]1(OCC2=CC(=CC=C12)C#N)C1=CC=C(F)C=C1	100	https://doi.org/10.1021/ci100104j	Estimation of ADME Properties with Substructure Pattern RecognitionJie
Benzydamine	CN(C)CCCOC1=NN(CC2=CC=CC=C2)C2=C1C=CC=C2	87	https://doi.org/10.1021/ci100104j	Estimation of ADME Properties with Substructure Pattern RecognitionJie
Chlorpromazine	CN(C)CCCN1C2=C(SC3=C1C=C(Cl)C=C3)C=CC=C2	98	https://doi.org/10.1021/ci100104j	Estimation of ADME Properties with Substructure Pattern RecognitionJie
Imipramine	CN(C)CCCN1C2=CC=CC=C2CCC2=CC=CC=C12	98	https://doi.org/10.1021/ci100104j	Estimation of ADME Properties with Substructure Pattern RecognitionJie
Clomipramine	CN(C)CCCN1C2=C(CCC3=C1C=C(Cl)C=C3)C=CC=C2	95	https://doi.org/10.1021/ci100104j	Estimation of ADME Properties with Substructure Pattern RecognitionJie
Amitriptyline	CN(C)CCC=C1C2=C(CCC3=C1C=CC=C3)C=CC=C2	95	https://doi.org/10.1021/ci100104j	Estimation of ADME Properties with Substructure Pattern RecognitionJie
Dothiepin	CN(C)CC\C=C1\C2=CC=CC=C2SCC2=C1C=CC=C2	95	https://doi.org/10.1021/ci100104j	Estimation of ADME Properties with Substructure Pattern RecognitionJie
neostigmine	CN(C)C(=O)OC1=CC(=CC=C1)[N+](C)(C)C	0	https://doi.org/10.1021/ci100104j	Estimation of ADME Properties with Substructure Pattern RecognitionJie
Camazepam	CN(C)C(=O)O[C@@H]1N=C(C2=CC=CC=C2)C2=C(C=CC(Cl)=C2)N(C)C1=O	100	https://doi.org/10.1021/ci100104j	Estimation of ADME Properties with Substructure Pattern RecognitionJie
metformin	CN(C)C(=N)NC(N)=N	54	https://doi.org/10.1021/ci100104j	Estimation of ADME Properties with Substructure Pattern RecognitionJie
ceftriaxone	CON=C(C(=O)N[C@@H]1[C@@H]2SCC(CSC3=NC(=O)C(O)=NN3C)=C(N2C1=O)C(O)=O)C1=CSC(N)=N1	1	https://doi.org/10.1021/ci100104j	Estimation of ADME Properties with Substructure Pattern RecognitionJie
streptozocin	CN(N=O)C(=O)N[C@H]1[C@@H](O)O[C@@H](CO)[C@@H](O)[C@H]1O	0	https://doi.org/10.1021/ci100104j	Estimation of ADME Properties with Substructure Pattern RecognitionJie
Urapidil	COC1=C(C=CC=C1)N1CCN(CCCNC2=CC(=O)N(C)C(=O)N2C)CC1	78	https://doi.org/10.1021/ci100104j	Estimation of ADME Properties with Substructure Pattern RecognitionJie
Sudoxicam	CN1C(C(=O)NC2=NC=CS2)=C(O)C2=C(C=CC=C2)S1(=O)=O	100	https://doi.org/10.1021/ci100104j	Estimation of ADME Properties with Substructure Pattern RecognitionJie
Tenoxicam	CN1C(=CC2=C(C=CS2)S1(=O)=O)C(=O)NC1=NC=CC=C1	100	https://doi.org/10.1021/ci100104j	Estimation of ADME Properties with Substructure Pattern RecognitionJie
Piroxicam	CN1C(C(=O)NC2=CC=CC=N2)=C(O)C2=C(C=CC=C2)S1(=O)=O	100	https://doi.org/10.1021/ci100104j	Estimation of ADME Properties with Substructure Pattern RecognitionJie
Lornoxicam	CN1C(C(=O)NC2=NC=CC=C2)=C(O)C2=C(C=C(Cl)S2)S1(=O)=O	100	https://doi.org/10.1021/ci100104j	Estimation of ADME Properties with Substructure Pattern RecognitionJie
DILOXANIDE	CN(C(=O)C(Cl)Cl)C1=CC=C(O)C=C1	90	https://doi.org/10.1021/ci100104j	Estimation of ADME Properties with Substructure Pattern RecognitionJie
Ethionamide	CCC1=CC(=CC=N1)C(N)=S	90	https://doi.org/10.1021/ci100104j	Estimation of ADME Properties with Substructure Pattern RecognitionJie
etodolac	CCC1=CC=CC2=C1N[C@@H]1[C@H]2CCOC1(CC(O)=O)CC(O)=O	70	https://doi.org/10.1021/ci100104j	Estimation of ADME Properties with Substructure Pattern RecognitionJie
Benzbromarone	CCC1=C(C(=O)C2=CC(Br)=C(O)C(Br)=C2)C2=C(O1)C=CC=C2	73	https://doi.org/10.1021/ci100104j	Estimation of ADME Properties with Substructure Pattern RecognitionJie
Oxitropium	CC[N+]1(C)[C@@H]2C[C@@H](C[C@@H]1[C@@H]1O[C@H]21)OC(=O)[C@@H](CO)C1=CC=CC=C1	0	https://doi.org/10.1021/ci100104j	Estimation of ADME Properties with Substructure Pattern RecognitionJie
GALLAMINE TRIETHIODIDE	CC[N+](CC)(CC)CCOC1=CC=CC(OCC[N+](CC)(CC)CC)=C1OCC[N+](CC)(CC)CC	0	https://doi.org/10.1021/ci100104j	Estimation of ADME Properties with Substructure Pattern RecognitionJie
edrophonium	CC[N+](C)(C)C1=CC=CC(O)=C1	0	https://doi.org/10.1021/ci100104j	Estimation of ADME Properties with Substructure Pattern RecognitionJie
Bretylium	CC[N+](C)(C)CC1=C(Br)C=CC=C1	0	https://doi.org/10.1021/ci100104j	Estimation of ADME Properties with Substructure Pattern RecognitionJie
meptazinol	CC[C@@]1(CCCCN(C)C1)C1=CC=CC(O)=C1	100	https://doi.org/10.1021/ci100104j	Estimation of ADME Properties with Substructure Pattern RecognitionJie
norgestrel	CC[C@]12C=C[C@@H]3[C@@H](CCC4=CC(=O)CC[C@H]34)[C@H]1CC[C@]2(O)C#C	100	https://doi.org/10.1021/ci100104j	Estimation of ADME Properties with Substructure Pattern RecognitionJie
Gestodene	CC[C@]12CC[C@@H]3[C@@H](CCC4=CC(=O)CC[C@H]34)[C@H]1C=C[C@]2(O)C#C	100	https://doi.org/10.1021/ci100104j	Estimation of ADME Properties with Substructure Pattern RecognitionJie
Aminoglutethimide	CC[C@]1(CCC(=O)NC1=O)C1=CC=C(N)C=C1	100	https://doi.org/10.1021/ci100104j	Estimation of ADME Properties with Substructure Pattern RecognitionJie
Levonorgestrel	CC[C@]12CC[C@@H]3[C@@H](CCC4=CC(=O)CC[C@H]34)[C@H]1CC[C@]2(O)C#C	100	https://doi.org/10.1021/ci100104j	Estimation of ADME Properties with Substructure Pattern RecognitionJie
NORGESTIMATE	CC[C@]12CC[C@@H]3[C@@H](CCC4=CC(CC[C@H]34)=NO)[C@H]1CC[C@]2(OC(C)=O)C#C	100	https://doi.org/10.1021/ci100104j	Estimation of ADME Properties with Substructure Pattern RecognitionJie
PHENPROCOUMON	CC[C@H](C1=CC=CC=C1)C1=C(O)C2=CC=CC=C2OC1=O	95	https://doi.org/10.1021/ci100104j	Estimation of ADME Properties with Substructure Pattern RecognitionJie
Ethambutol	CC[C@@H](CO)NCCN[C@H](CC)CO	78	https://doi.org/10.1021/ci100104j	Estimation of ADME Properties with Substructure Pattern RecognitionJie
Methysergide	CC[C@H](CO)NC(=O)[C@@H]1CN(C)[C@H]2CC3=CN(C)C4=C3C(=CC=C4)C2=C1	100	https://doi.org/10.1021/ci100104j	Estimation of ADME Properties with Substructure Pattern RecognitionJie
Methylergonovine	CC[C@H](CO)NC(=O)[C@@H]1CN(C)[C@H]2CC3=CNC4=C3C(=CC=C4)C2=C1	100	https://doi.org/10.1021/ci100104j	Estimation of ADME Properties with Substructure Pattern RecognitionJie
Gentamicin C1a	CC[C@@H]1CC[C@H](N)[C@H](O[C@@H]2[C@@H](N)C[C@H](N)[C@H](O[C@@H]3OC[C@@](C)(O)[C@H](NC)[C@@H]3O)[C@H]2O)O1	0	https://doi.org/10.1021/ci100104j	Estimation of ADME Properties with Substructure Pattern RecognitionJie
Trospium chloride	CC[C@@H]1C[C@@H](C[C@H](C)[N+]11CCCC1)OC(=O)C(O)(C1=CC=CC=C1)C1=CC=CC=C1	0	https://doi.org/10.1021/ci100104j	Estimation of ADME Properties with Substructure Pattern RecognitionJie
itraconazole	CC[C@H](C)N1N=CN(C1=O)C1=CC=C(C=C1)N1CCN(CC1)C1=CC=C(OC[C@@H]2CO[C@](CN3C=NC=N3)(O2)C2=CC=C(Cl)C=C2Cl)C=C1	80	https://doi.org/10.1021/ci100104j	Estimation of ADME Properties with Substructure Pattern RecognitionJie
amobarbital	CC[C@@]1(CCC(C)C)C(O)=NC(O)=NC1=O	95	https://doi.org/10.1021/ci100104j	Estimation of ADME Properties with Substructure Pattern RecognitionJie
Desogestrel	CC[C@@]12CC(=C)[C@@H]3[C@@H](CCC4=CCCC[C@H]34)[C@@H]1CC[C@]2(O)C#C	72	https://doi.org/10.1021/ci100104j	Estimation of ADME Properties with Substructure Pattern RecognitionJie
Erythromycin	CC[C@@H]1OC(=O)[C@H](C)[C@@H](O[C@H]2C[C@@](C)(OC)[C@H](O)[C@H](C)O2)[C@H](C)[C@@H](O[C@@H]2O[C@@H](C)C[C@H]([C@@H]2O)N(C)C)[C@](C)(O)C[C@@H](C)C(=O)[C@@H](C)[C@H](O)[C@]1(C)O	35	https://doi.org/10.1021/ci100104j	Estimation of ADME Properties with Substructure Pattern RecognitionJie
Telithromycin	CC[C@@H]1OC(=O)[C@@H](C)C(=O)[C@H](C)[C@@H](O[C@@H]2O[C@@H](C)C[C@H]([C@@H]2O)N(C)C)[C@@](C)(C[C@H](C)C(=O)[C@H](C)[C@H]2N(CCCCN3C=NC(=C3)C3=CC=CN=C3)C(=O)O[C@]12C)OC	90	https://doi.org/10.1021/ci100104j	Estimation of ADME Properties with Substructure Pattern RecognitionJie
Ivermectin	CC[C@@H](C)[C@H]1[C@H](C)[C@H]2C[C@]3(C[C@@H]4C[C@H](C\C=C(C)\[C@@H](O[C@@H]5C[C@@H](OC)[C@@H](O[C@H]6C[C@@H](OC)[C@@H](O)[C@H](C)O6)[C@H](C)O5)[C@@H](C)C=CC=C5CO[C@@H]6[C@@H](O)C(C)=C[C@H](C(=O)O4)[C@]56O)O3)O[C@@H]12	60	https://doi.org/10.1021/ci100104j	Estimation of ADME Properties with Substructure Pattern RecognitionJie
Indobufen	CC[C@@H](C(O)=O)C1=CC=C(C=C1)N1CC2=C(C=CC=C2)C1=O	100	https://doi.org/10.1021/ci100104j	Estimation of ADME Properties with Substructure Pattern RecognitionJie
Levetiracetam	CC[C@H](N1CCCC1=O)C(N)=O	100	https://doi.org/10.1021/ci100104j	Estimation of ADME Properties with Substructure Pattern RecognitionJie
Tinidazole	CCS(=O)(=O)CCN1C(C)=NC=C1[N+]([O-])=O	100	https://doi.org/10.1021/ci100104j	Estimation of ADME Properties with Substructure Pattern RecognitionJie
Viloxazine	CCOC1=C(OC[C@H]2COCCN2)C=CC=C1	99	https://doi.org/10.1021/ci100104j	Estimation of ADME Properties with Substructure Pattern RecognitionJie
tamsulosin	CCOC1=CC=CC=C1OCCN[C@@H](C)CC1=CC=C(OC)C(=C1)S(N)(=O)=O	100	https://doi.org/10.1021/ci100104j	Estimation of ADME Properties with Substructure Pattern RecognitionJie
Repaglinide	CCOC1=CC(CC(=O)N[C@H](CC(C)C)C2=C(C=CC=C2)N2CCCCC2)=CC=C1C(O)=O	100	https://doi.org/10.1021/ci100104j	Estimation of ADME Properties with Substructure Pattern RecognitionJie
tesaglitazar	CCO[C@H](CC1=CC=C(OCCC2=CC=C(OS(C)(=O)=O)C=C2)C=C1)C(O)=O	100	https://doi.org/10.1021/ci100104j	Estimation of ADME Properties with Substructure Pattern RecognitionJie
flumazenil	CCOC(=O)C1=C2CN(C)C(=O)C3=C(C=CC(F)=C3)N2C=N1	95	https://doi.org/10.1021/ci100104j	Estimation of ADME Properties with Substructure Pattern RecognitionJie
Cilazapril	CCOC(=O)[C@H](CCC1=CC=CC=C1)N[C@@H]1CCCN2CCC[C@H](N2C1=O)C(O)=O	59	https://doi.org/10.1021/ci100104j	Estimation of ADME Properties with Substructure Pattern RecognitionJie
Ramipril	CCOC(=O)[C@@H](CCC1=CC=CC=C1)N[C@H](C)C(=O)N1[C@H]2CCC[C@H]2C[C@H]1C(O)=O	60	https://doi.org/10.1021/ci100104j	Estimation of ADME Properties with Substructure Pattern RecognitionJie
trandolapril	CCOC(=O)[C@@H](CCC1=CC=CC=C1)N[C@H](C)C(=O)N1[C@H]2CCCC[C@H]2C[C@H]1C(O)=O	50	https://doi.org/10.1021/ci100104j	Estimation of ADME Properties with Substructure Pattern RecognitionJie
Loratadine	CCOC(=O)N1CCC(CC1)=C1C2=C(CCC3=CC=CN=C13)C=C(Cl)C=C2	90	https://doi.org/10.1021/ci100104j	Estimation of ADME Properties with Substructure Pattern RecognitionJie
Carbimazole	CCOC(=O)N1C=CN(C)C1=S	95	https://doi.org/10.1021/ci100104j	Estimation of ADME Properties with Substructure Pattern RecognitionJie
meperidine	CCOC(=O)C1(CCN(C)CC1)C1=CC=CC=C1	100	https://doi.org/10.1021/ci100104j	Estimation of ADME Properties with Substructure Pattern RecognitionJie
nitrendipine	CCOC(=O)C1=C(C)NC(C)=C([C@@H]1C1=CC=CC(=C1)[N+]([O-])=O)C(=O)OC	88	https://doi.org/10.1021/ci100104j	Estimation of ADME Properties with Substructure Pattern RecognitionJie
felodipine	CCOC(=O)C1=C(C)NC(C)=C([C@@H]1C1=CC=CC(Cl)=C1Cl)C(=O)OC	94	https://doi.org/10.1021/ci100104j	Estimation of ADME Properties with Substructure Pattern RecognitionJie
Lacidipine	CCOC(=O)C1=C(C)NC(C)=C(C1C1=C(\C=C\C(=O)OC(C)(C)C)C=CC=C1)C(=O)OCC	98	https://doi.org/10.1021/ci100104j	Estimation of ADME Properties with Substructure Pattern RecognitionJie
Clofibrate	CCOC(=O)C(C)(C)OC1=CC=C(Cl)C=C1	96	https://doi.org/10.1021/ci100104j	Estimation of ADME Properties with Substructure Pattern RecognitionJie
Ethyl Alcohol	CCO	100	https://doi.org/10.1021/ci100104j	Estimation of ADME Properties with Substructure Pattern RecognitionJie
Netilmicin	CCN[C@@H]1C[C@H](N)[C@H](O[C@@H]2C[C@@H](N)C=C(CN)O2)[C@H](O)[C@@H]1O[C@@H]1OC[C@@](C)(O)[C@@H](NC)[C@@H]1O	0	https://doi.org/10.1021/ci100104j	Estimation of ADME Properties with Substructure Pattern RecognitionJie
fenfluramine	CCNC[C@H](C)C1=CC(=CC=C1)C(F)(F)F	95	https://doi.org/10.1021/ci100104j	Estimation of ADME Properties with Substructure Pattern RecognitionJie
Sultopride	CCN1CCC[C@@H]1CNC(=O)C1=CC(=CC=C1OC)S(=O)(=O)CC	89	https://doi.org/10.1021/ci100104j	Estimation of ADME Properties with Substructure Pattern RecognitionJie
remoxipride	CCN1CCC[C@@H]1CNC(=O)C1=C(OC)C(Br)=CC=C1OC	100	https://doi.org/10.1021/ci100104j	Estimation of ADME Properties with Substructure Pattern RecognitionJie
sulpiride	CCN1CC[C@H](CNC(=O)C2=CC(=CC=C2OC)S(N)(=O)=O)C1	40	https://doi.org/10.1021/ci100104j	Estimation of ADME Properties with Substructure Pattern RecognitionJie
Cinoxacin	CCN1N=C(C(O)=O)C(=O)C2=C1C=C1OCOC1=C2	95	https://doi.org/10.1021/ci100104j	Estimation of ADME Properties with Substructure Pattern RecognitionJie
nalidixic acid	CCN1C[C@@H](C(O)=O)C(=O)C2=CC=C(C)N=C12	90	https://doi.org/10.1021/ci100104j	Estimation of ADME Properties with Substructure Pattern RecognitionJie
Hydroxychloroquine	CCN(CCO)CC[C@H](C)NC1=C2C=CC(Cl)=CC2=NC=C1	90	https://doi.org/10.1021/ci100104j	Estimation of ADME Properties with Substructure Pattern RecognitionJie
Ethylmorphine	CCN1CC[C@@]23[C@H]4OC5=C(O)C=C[C@H](C[C@H]1[C@H]2C=C[C@@H]4O)[C@H]35	77	https://doi.org/10.1021/ci100104j	Estimation of ADME Properties with Substructure Pattern RecognitionJie
Mebeverine	CCN(CCCCOC(=O)C1=CC=C(OC)C(OC)=C1)[C@@H](C)CC1=CC=C(OC)C=C1	90	https://doi.org/10.1021/ci100104j	Estimation of ADME Properties with Substructure Pattern RecognitionJie
Trapidil	CCN(CC)C1=CC(C)=NC2=NC=NN12	96	https://doi.org/10.1021/ci100104j	Estimation of ADME Properties with Substructure Pattern RecognitionJie
Diethylpropion	CCN(CC)[C@H](C)C(=O)C1=CC=CC=C1	95	https://doi.org/10.1021/ci100104j	Estimation of ADME Properties with Substructure Pattern RecognitionJie
phenglutarimide	CCN(CC)CC[C@@]1(CCC(=O)NC1=O)C1=CC=CC=C1	100	https://doi.org/10.1021/ci100104j	Estimation of ADME Properties with Substructure Pattern RecognitionJie
Nafronyl	CCN(CC)CCOC(=O)[C@@H](C[C@H]1CCCO1)CC1=CC2=CC=CC=C2C=C1	100	https://doi.org/10.1021/ci100104j	Estimation of ADME Properties with Substructure Pattern RecognitionJie
dicyclomine	CCN(CC)CCOC(=O)C1(CCCCC1)C1CCCCC1	100	https://doi.org/10.1021/ci100104j	Estimation of ADME Properties with Substructure Pattern RecognitionJie
flurazepam	CCN(CC)CCN1C2=C(C=C(Cl)C=C2)C(=NCC1=O)C1=CC=CC=C1F	100	https://doi.org/10.1021/ci100104j	Estimation of ADME Properties with Substructure Pattern RecognitionJie
bornaprine	CCN(CC)CCCOC(=O)[C@]1(C[C@@H]2CC[C@@H]1C2)C1=CC=CC=C1	100	https://doi.org/10.1021/ci100104j	Estimation of ADME Properties with Substructure Pattern RecognitionJie
Chloroquine	CCN(CC)CCCCN(C)C1=C2C=CC(Cl)=CC2=NC=C1	100	https://doi.org/10.1021/ci100104j	Estimation of ADME Properties with Substructure Pattern RecognitionJie
lidocaine	CCN(CC)CC(=O)NC1=C(C)C=CC=C1C	98	https://doi.org/10.1021/ci100104j	Estimation of ADME Properties with Substructure Pattern RecognitionJie
Oxybutynin	CCN(CC)CC#CCOC(=O)[C@@](O)(C1CCCCC1)C1=CC=CC=C1	100	https://doi.org/10.1021/ci100104j	Estimation of ADME Properties with Substructure Pattern RecognitionJie
disulfiram	CCN(CC)C(=S)SSC(=S)N(CC)CC	88	https://doi.org/10.1021/ci100104j	Estimation of ADME Properties with Substructure Pattern RecognitionJie
Lisuride	CCN(CC)C(=O)N[C@@H]1CN(C)[C@H]2CC3=CNC4=C3C(=CC=C4)C2=C1	100	https://doi.org/10.1021/ci100104j	Estimation of ADME Properties with Substructure Pattern RecognitionJie
Lomefloxacin	CCN1C=C(C(O)=O)C(=O)C2=C1C(F)=C(N1CCN[C@@H](C)C1)C(F)=C2	99	https://doi.org/10.1021/ci100104j	Estimation of ADME Properties with Substructure Pattern RecognitionJie
pefloxacin	CCN1C=C(C(O)=O)C(=O)C2=CC(F)=C(C=C12)N1CCN(C)CC1	95	https://doi.org/10.1021/ci100104j	Estimation of ADME Properties with Substructure Pattern RecognitionJie
Rivastigmine	CCN(C)C(=O)OC1=CC(=CC=C1)[C@@H](C)N(C)C	98	https://doi.org/10.1021/ci100104j	Estimation of ADME Properties with Substructure Pattern RecognitionJie
Zaleplon	CCN(C(C)=O)C1=CC=CC(=C1)C1=CC=NC2=C(C=NN12)C#N	100	https://doi.org/10.1021/ci100104j	Estimation of ADME Properties with Substructure Pattern RecognitionJie
Protionamide	CCCC1=CC(=CC=N1)C(N)=S	90	https://doi.org/10.1021/ci100104j	Estimation of ADME Properties with Substructure Pattern RecognitionJie
NEDOCROMIL	CCCC1=C2OC(=CC(=O)C2=CC2=C1N(CC)C(=CC2=O)C(O)=O)C(O)=O	3	https://doi.org/10.1021/ci100104j	Estimation of ADME Properties with Substructure Pattern RecognitionJie
Budesonide	CCC[C@@H]1O[C@@H]2C[C@@H]3[C@@H]4CCC5=CC(=O)C=C[C@]5(C)[C@@H]4[C@@H](O)C[C@]3(C)[C@@]2(O1)C(=O)CO	100	https://doi.org/10.1021/ci100104j	Estimation of ADME Properties with Substructure Pattern RecognitionJie
Lincomycin	CCC[C@@H]1C[C@@H](N(C)C1)C(=O)N[C@@H]([C@H](C)O)[C@@H]1O[C@@H](SC)[C@@H](O)[C@@H](O)[C@@H]1O	28	https://doi.org/10.1021/ci100104j	Estimation of ADME Properties with Substructure Pattern RecognitionJie
Clindamycin	CCC[C@@H]1C[C@@H](N(C)C1)C(=O)N[C@@H]([C@H](C)Cl)[C@@H]1O[C@@H](SC)[C@@H](O)[C@@H](O)[C@@H]1O	87	https://doi.org/10.1021/ci100104j	Estimation of ADME Properties with Substructure Pattern RecognitionJie
Quinalbarbitone	CCC[C@H](C)[C@]1(CC=C)C(=C)NC(O)=NC1=O	90	https://doi.org/10.1021/ci100104j	Estimation of ADME Properties with Substructure Pattern RecognitionJie
pentobarbital	CCC[C@H](C)C1(CC)C(=O)NC(=O)NC1=O	100	https://doi.org/10.1021/ci100104j	Estimation of ADME Properties with Substructure Pattern RecognitionJie
PERINDOPRIL	CCC[C@@H](N[C@H](C)C(=O)N1[C@H]2CCCC[C@H]2C[C@H]1C(O)=O)C(=O)OCC	95	https://doi.org/10.1021/ci100104j	Estimation of ADME Properties with Substructure Pattern RecognitionJie
Propiverine	CCCOC(C(=O)OC1CCN(C)CC1)(C1=CC=CC=C1)C1=CC=CC=C1	84	https://doi.org/10.1021/ci100104j	Estimation of ADME Properties with Substructure Pattern RecognitionJie
Pramipexole	CCCN[C@@H]1CCC2=C(C1)SC(N)=N2	80	https://doi.org/10.1021/ci100104j	Estimation of ADME Properties with Substructure Pattern RecognitionJie
propafenone	CCCNC[C@H](O)COC1=CC=CC=C1C(=O)CCC1=CC=CC=C1	95	https://doi.org/10.1021/ci100104j	Estimation of ADME Properties with Substructure Pattern RecognitionJie
ropinirole	CCCNC(CC1=CC=CC2=C1CC(=O)N2)NCCC	98	https://doi.org/10.1021/ci100104j	Estimation of ADME Properties with Substructure Pattern RecognitionJie
QUINAGOLIDE	CCCN1C[C@H](C[C@@H]2CC3=C(C[C@H]12)C=CC=C3O)NS(=O)(=O)N(CC)CC	100	https://doi.org/10.1021/ci100104j	Estimation of ADME Properties with Substructure Pattern RecognitionJie
Probenecid	CCCN(CCC)S(=O)(=O)C1=CC=C(C=C1)C(O)=O	100	https://doi.org/10.1021/ci100104j	Estimation of ADME Properties with Substructure Pattern RecognitionJie
zolpidem	CCCN(CCC)C(=O)CC1=C(N=C2C=CC(C)=CN12)C1=CC=C(C)C=C1	95	https://doi.org/10.1021/ci100104j	Estimation of ADME Properties with Substructure Pattern RecognitionJie
Losartan	CCCCC1=NC(Cl)=C(CO)N1CC1=CC=C(C=C1)C1=CC=CC=C1C1=NN=NN1	80	https://doi.org/10.1021/ci100104j	Estimation of ADME Properties with Substructure Pattern RecognitionJie
Butylscopolamine	CCCC[N+]1(C)[C@@H]2C[C@@H](C[C@@H]1[C@@H]1O[C@H]21)OC(=O)[C@@H](CO)C1=CC=CC=C1	0	https://doi.org/10.1021/ci100104j	Estimation of ADME Properties with Substructure Pattern RecognitionJie
oxyphenbutazone	CCCC[C@@H]1C(=O)N(N(C1=O)C1=CC=C(O)C=C1)C1=CC=CC=C1	100	https://doi.org/10.1021/ci100104j	Estimation of ADME Properties with Substructure Pattern RecognitionJie
Phenylbutazone	CCCC[C@H]1N(N(C(=O)C1=O)C1=CC=CC=C1)C1=CC=CC=C1	98	https://doi.org/10.1021/ci100104j	Estimation of ADME Properties with Substructure Pattern RecognitionJie
Misoprostol	CCCC[C@](C)(O)C\C=C\[C@H]1[C@H](O)CC(=O)[C@H]1CCCCCCC(=O)OC	88	https://doi.org/10.1021/ci100104j	Estimation of ADME Properties with Substructure Pattern RecognitionJie
Bumetanide	CCCCNC1=CC(=CC(=C1OC1=CC=CC=C1)S(N)(=O)=O)C(O)=O	96	https://doi.org/10.1021/ci100104j	Estimation of ADME Properties with Substructure Pattern RecognitionJie
tolbutamide	CCCCNC(=O)NS(=O)(=O)C1=CC=C(C)C=C1	90	https://doi.org/10.1021/ci100104j	Estimation of ADME Properties with Substructure Pattern RecognitionJie
TETRAHYDROCANNABINOL	CCCCCC1=CC2=C([C@@H]3C=C(C)CC[C@H]3C(C)(C)O2)C(O)=C1	93	https://doi.org/10.1021/ci100104j	Estimation of ADME Properties with Substructure Pattern RecognitionJie
CAPECITABINE	CCCCCOC(=O)NC1=NC(=O)N(C=C1F)[C@@H]1O[C@@H](C)[C@@H](O)[C@H]1O	96	https://doi.org/10.1021/ci100104j	Estimation of ADME Properties with Substructure Pattern RecognitionJie
Ibutilide	CCCCCCCN(CC)CCC[C@@H](O)C1=CC=C(NS(C)(=O)=O)C=C1	82	https://doi.org/10.1021/ci100104j	Estimation of ADME Properties with Substructure Pattern RecognitionJie
HYDROXYPROGESTERONE CAPROATE	CCCCCC(=O)O[C@@]1(CC[C@@H]2[C@@H]3C=CC4=CC(=O)CC[C@]4(C)[C@@H]3CC[C@]12C)C(C)=O	90	https://doi.org/10.1021/ci100104j	Estimation of ADME Properties with Substructure Pattern RecognitionJie
Irbesartan	CCCCC1=NC2(CCCC2)C(=O)N1CC1=CC=C(C=C1)C1=C(C=CC=C1)C1=NNN=N1	100	https://doi.org/10.1021/ci100104j	Estimation of ADME Properties with Substructure Pattern RecognitionJie
Valsartan	CCCCC(=O)N(CC1=CC=C(C=C1)C1=C(C=CC=C1)C1=NN=NN1)[C@@H](C(C)C)C(O)=O	55	https://doi.org/10.1021/ci100104j	Estimation of ADME Properties with Substructure Pattern RecognitionJie
Tilidine	CCCC(=O)[C@@]1(CCC=C[C@@H]1N(C)C)C1=CC=CC=C1	100	https://doi.org/10.1021/ci100104j	Estimation of ADME Properties with Substructure Pattern RecognitionJie
Acebutolol	CCCC(=O)NC1=CC(C(C)=O)=C(OC[C@@H](O)CNC(C)C)C=C1	85	https://doi.org/10.1021/ci100104j	Estimation of ADME Properties with Substructure Pattern RecognitionJie
propylthiouracil	CCCC1=CC(=O)NC(=S)N1	76	https://doi.org/10.1021/ci100104j	Estimation of ADME Properties with Substructure Pattern RecognitionJie
Telmisartan	CCCC1=NC2=C(C)C[C@H](C=C2N1CC1=CC=C(C=C1)C1=CC=CC=C1C(O)=O)C1=NC2=CC=CC=C2N1C	90	https://doi.org/10.1021/ci100104j	Estimation of ADME Properties with Substructure Pattern RecognitionJie
Delmopinol	CCCC(CCC)CCC[C@@H]1COCCN1CCO	95	https://doi.org/10.1021/ci100104j	Estimation of ADME Properties with Substructure Pattern RecognitionJie
Valproic acid	CCCC(CCC)C(O)=O	98	https://doi.org/10.1021/ci100104j	Estimation of ADME Properties with Substructure Pattern RecognitionJie
glimepiride	CCC1=C(C)CN(C(=O)NCCC2=CC=C(C=C2)S(=O)(=O)NC(=O)N[C@H]2CC[C@H](C)CC2)C1=O	100	https://doi.org/10.1021/ci100104j	Estimation of ADME Properties with Substructure Pattern RecognitionJie
Tamoxifen	CCC(=C(C1=CC=CC=C1)C1=CC=C(OCCN(C)C)C=C1)C1=CC=CC=C1	100	https://doi.org/10.1021/ci100104j	Estimation of ADME Properties with Substructure Pattern RecognitionJie
Primidone	CCC1(C(=O)NCNC1=O)C1=CC=CC=C1	75	https://doi.org/10.1021/ci100104j	Estimation of ADME Properties with Substructure Pattern RecognitionJie
Phenobarbital	CCC1(C(=O)NC(=O)NC1=O)C1=CC=CC=C1	100	https://doi.org/10.1021/ci100104j	Estimation of ADME Properties with Substructure Pattern RecognitionJie
Diethylstilbestrol	CCC(=C(CC)C1=CC=C(O)C=C1)C1=CC=C(O)C=C1	90	https://doi.org/10.1021/ci100104j	Estimation of ADME Properties with Substructure Pattern RecognitionJie
Propoxyphene	CCC(=O)O[C@](CC1=CC=CC=C1)([C@@H](C)CN(C)C)C1=CC=CC=C1	95	https://doi.org/10.1021/ci100104j	Estimation of ADME Properties with Substructure Pattern RecognitionJie
mibefradil	CCC(=O)O[C@@]1(CCN(C)CCCC2=NC3=C(N2)C=CC=C3)CCC2=C(C=CC(F)=C2)[C@@H]1C(C)C	69	https://doi.org/10.1021/ci100104j	Estimation of ADME Properties with Substructure Pattern RecognitionJie
Nefazodone	CCC1=NN(CCCN2CCN(CC2)C2=CC(Cl)=CC=C2)C(=O)N1CCOC1=CC=CC=C1	100	https://doi.org/10.1021/ci100104j	Estimation of ADME Properties with Substructure Pattern RecognitionJie
Piroximone	CCC1=C(NC(=O)N1)C(=O)C1=CC=NC=C1	81	https://doi.org/10.1021/ci100104j	Estimation of ADME Properties with Substructure Pattern RecognitionJie
OSELTAMIVIR	CCOC(=O)C1=C[C@H](OC(CC)CC)[C@H](NC(C)=O)[C@@H](N)C1	75	https://doi.org/10.1021/ci100104j	Estimation of ADME Properties with Substructure Pattern RecognitionJie
ETHACRYNIC ACID	CCC(=O)C(=O)C1=CC=C(OCC(O)=O)C(Cl)=C1Cl	90	https://doi.org/10.1021/ci100104j	Estimation of ADME Properties with Substructure Pattern RecognitionJie
Methadone	CCC(=O)C(C[C@H](C)N(C)C)(C1=CC=CC=C1)C1=CC=CC=C1	80	https://doi.org/10.1021/ci100104j	Estimation of ADME Properties with Substructure Pattern RecognitionJie
Cicaprost	CCC#CC[C@H](C)[C@@H](O)C#C[C@H]1[C@@H](O)C[C@H]2C\C(C[C@H]12)=C\COCC(O)=O	100	https://doi.org/10.1021/ci100104j	Estimation of ADME Properties with Substructure Pattern RecognitionJie
Triazolam	CC1=NNC2=CN=C(C3=C(Cl)C=CC=C3)C3=C(C=CC(Cl)=C3)N12	85	https://doi.org/10.1021/ci100104j	Estimation of ADME Properties with Substructure Pattern RecognitionJie
Sulindac	CC1=C(CC(O)=O)C2=CC(F)=CC=C2\C1=C\C1=CC=C(C=C1)S(C)=O	90	https://doi.org/10.1021/ci100104j	Estimation of ADME Properties with Substructure Pattern RecognitionJie
Topiramate	CC1(C)O[C@H]2CO[C@]3(COS(N)(=O)=O)OC(C)(C)O[C@H]3[C@@H]2O1	86	https://doi.org/10.1021/ci100104j	Estimation of ADME Properties with Substructure Pattern RecognitionJie
Isotretinoin	C\C(\C=C/C1=C(C)CCCC1(C)C)=C\C=C\C(C)=CC(O)=O	90	https://doi.org/10.1021/ci100104j	Estimation of ADME Properties with Substructure Pattern RecognitionJie
Vitamin A	CC(=CCO)\C=C\C=C(\C)/C=C/C1=C(C)CCCC1(C)C	80	https://doi.org/10.1021/ci100104j	Estimation of ADME Properties with Substructure Pattern RecognitionJie
acetohexamide	CC(=O)C1=CC=C(C=C1)S(=O)(=O)N=C(O)NC1CCCCC1	80	https://doi.org/10.1021/ci100104j	Estimation of ADME Properties with Substructure Pattern RecognitionJie
Carnitine	CC(=O)O[C@H](CC(O)=O)C[N+](C)(C)C	0	https://doi.org/10.1021/ci100104j	Estimation of ADME Properties with Substructure Pattern RecognitionJie
KETAZOLAM	CN1C2=C(C=C(Cl)C=C2)[C@@]2(OC(C)=CC(=O)N2CC1=O)C1=CC=CC=C1	100	https://doi.org/10.1021/ci100104j	Estimation of ADME Properties with Substructure Pattern RecognitionJie
Diacetylmorphine	CN1CCC[C@@]23[C@H]4OC5=C2C(C[C@H]1[C@@H]3C=C[C@H]4OC(C)=O)=CC=C5OC(C)=O	100	https://doi.org/10.1021/ci100104j	Estimation of ADME Properties with Substructure Pattern RecognitionJie
cefotaxime	CON=C(C(=C)N[C@H]1[C@@H]2SCC(COC(C)=O)=C(N2C1=O)C(O)=O)C1=CSC(N)=N1	5	https://doi.org/10.1021/ci100104j	Estimation of ADME Properties with Substructure Pattern RecognitionJie
Famciclovir	CC(=O)OCC(CCN1C=NC2=C1N=C(N)N=C2)COC(C)=O	70	https://doi.org/10.1021/ci100104j	Estimation of ADME Properties with Substructure Pattern RecognitionJie
Nifedipine	COC(=O)C1=C(C)NC(C)=C(OC(C)=O)[C@H]1C1=CC=CC=C1[N+]([O-])=O	90	https://doi.org/10.1021/ci100104j	Estimation of ADME Properties with Substructure Pattern RecognitionJie
etidronate	CC(O)(P(O)(O)=O)P(O)(O)=O	5	https://doi.org/10.1021/ci100104j	Estimation of ADME Properties with Substructure Pattern RecognitionJie
acetanilide	CC(=O)NC1=CC=CC=C1	100	https://doi.org/10.1021/ci100104j	Estimation of ADME Properties with Substructure Pattern RecognitionJie
Acetazolamide	CC(=O)NC1=NN=C(S1)S(N)(=O)=O	100	https://doi.org/10.1021/ci100104j	Estimation of ADME Properties with Substructure Pattern RecognitionJie
BENORYLATE	CC(=O)NC1=CC=C(OC(=O)C2=C(OC(C)=O)C=CC=C2)C=C1	100	https://doi.org/10.1021/ci100104j	Estimation of ADME Properties with Substructure Pattern RecognitionJie
Acetaminophen	CC(=O)NC1=CC=C(O)C=C1	85	https://doi.org/10.1021/ci100104j	Estimation of ADME Properties with Substructure Pattern RecognitionJie
DIATRIZOATE	CC(=O)NC1=C(I)C(C(O)=O)=C(I)C(NC(C)=O)=C1I	5	https://doi.org/10.1021/ci100104j	Estimation of ADME Properties with Substructure Pattern RecognitionJie
Zanamivir	CC(=O)N[C@@H]1[C@H](NC(N)=N)C=C(O[C@@H]1[C@@H](O)[C@H](O)CO)C(O)=O	2	https://doi.org/10.1021/ci100104j	Estimation of ADME Properties with Substructure Pattern RecognitionJie
Kanamycin	CC(=O)NC[C@@H]1O[C@@H](O[C@H]2[C@@H](N)C[C@H](N)[C@H](O[C@@H]3O[C@@H](CO)[C@@H](O)[C@H](N)[C@@H]3O)[C@@H]2O)[C@@H](O)[C@@H](O)[C@@H]1O	1	https://doi.org/10.1021/ci100104j	Estimation of ADME Properties with Substructure Pattern RecognitionJie
Linezolid	CC(=O)NC[C@H]1CN(C(=O)O1)C1=CC(F)=C(C=C1)N1CCOCC1	100	https://doi.org/10.1021/ci100104j	Estimation of ADME Properties with Substructure Pattern RecognitionJie
Acamprosate	CC(=O)NCCCS(O)(=O)=O	11	https://doi.org/10.1021/ci100104j	Estimation of ADME Properties with Substructure Pattern RecognitionJie
PELRINONE	CC1=NC(NCC2=CC=CN=C2)=C(C#N)C(=O)N1	98	https://doi.org/10.1021/ci100104j	Estimation of ADME Properties with Substructure Pattern RecognitionJie
Milrinone	CC1=C(C=C(C#N)C(=O)N1)C1=CC=NC=C1	83	https://doi.org/10.1021/ci100104j	Estimation of ADME Properties with Substructure Pattern RecognitionJie
Risperidone	CC1=C(CCN2CCC(CC2)C2=NOC3=C2C=CC(F)=C3)C(=O)N2CCCCC2=N1	97	https://doi.org/10.1021/ci100104j	Estimation of ADME Properties with Substructure Pattern RecognitionJie
diazoxide	CC1=NC2=CC=C(Cl)C=C2S(=O)(=O)N1	90	https://doi.org/10.1021/ci100104j	Estimation of ADME Properties with Substructure Pattern RecognitionJie
Enoximone	CSC1=CC=C(C=C1)C(=O)C1=C(C)NC(=O)N1	80	https://doi.org/10.1021/ci100104j	Estimation of ADME Properties with Substructure Pattern RecognitionJie
IOHEXOL	CC(=O)N(C[C@H](O)CO)C1=C(I)C(C(=O)NC[C@H](O)CO)=C(I)C(C(=O)NC[C@H](O)CO)=C1I	5	https://doi.org/10.1021/ci100104j	Estimation of ADME Properties with Substructure Pattern RecognitionJie
Ketoconazole	CC(=O)N1CCN(CC1)C1=CC=C(OC[C@@H]2CO[C@](CN3C=CN=C3)(O2)C2=CC=C(Cl)C=C2Cl)C=C1	75	https://doi.org/10.1021/ci100104j	Estimation of ADME Properties with Substructure Pattern RecognitionJie
Antipyrine	CN1N(C(=O)C=C1C)C1=CC=CC=C1	98	https://doi.org/10.1021/ci100104j	Estimation of ADME Properties with Substructure Pattern RecognitionJie
Aminopyrine	CN(C)C1=C(C)N(C)N(C1=N)C1=CC=CC=C1	100	https://doi.org/10.1021/ci100104j	Estimation of ADME Properties with Substructure Pattern RecognitionJie
Cephradine	CC1=C(N2[C@@H](SC1)[C@@H](NC(=O)[C@@H](N)C1=CCC=CC1)C2=O)C(O)=O	95	https://doi.org/10.1021/ci100104j	Estimation of ADME Properties with Substructure Pattern RecognitionJie
Nabumetone	COC1=CC2=C(C=C1)C=C(CCC(C)=O)C=C2	80	https://doi.org/10.1021/ci100104j	Estimation of ADME Properties with Substructure Pattern RecognitionJie
Pentoxifylline	CN1C=NC2=C1C(=O)N(CCCCC(C)=O)C(=O)N2C	95	https://doi.org/10.1021/ci100104j	Estimation of ADME Properties with Substructure Pattern RecognitionJie
Fluvastatin	CC(C)N1C(\C=C\[C@H](O)C[C@@H](O)CC(O)=O)=C(C2=C1C=CC=C2)C1=CC=C(F)C=C1	100	https://doi.org/10.1021/ci100104j	Estimation of ADME Properties with Substructure Pattern RecognitionJie
Propofol	CC(C)C1=CC=CC(C(C)C)=C1O	100	https://doi.org/10.1021/ci100104j	Estimation of ADME Properties with Substructure Pattern RecognitionJie
MOXISYLYTE	CC(C)C1=CC(OC(C)=O)=C(C)C=C1OCCN(C)C	70	https://doi.org/10.1021/ci100104j	Estimation of ADME Properties with Substructure Pattern RecognitionJie
ipratropium	CC(C)[N+]1(C)[C@@H]2CC[C@@H]1C[C@H](C2)OC(=O)[C@@H](CO)C1=CC=CC=C1	0	https://doi.org/10.1021/ci100104j	Estimation of ADME Properties with Substructure Pattern RecognitionJie
propantheline	CC(C)[N+](C)(CCOC(=O)C1C2=C(OC3=C1C=CC=C3)C=CC=C2)C(C)C	0	https://doi.org/10.1021/ci100104j	Estimation of ADME Properties with Substructure Pattern RecognitionJie
Gallopamil	COC1=CC=C(CCN(C)CCC[C@@](C#N)(C(C)C)C2=CC(OC)=C(OC)C(OC)=C2)C=C1OC	97	https://doi.org/10.1021/ci100104j	Estimation of ADME Properties with Substructure Pattern RecognitionJie
Nateglinide	CC(C)[C@H]1CC[C@H](CC1)C(=O)N[C@H](CC1=CC=CC=C1)C(O)=O	83	https://doi.org/10.1021/ci100104j	Estimation of ADME Properties with Substructure Pattern RecognitionJie
cefpodoxime proxetil	COCC1=C(N2[C@@H](SC1)[C@@H](NC(=O)C(=NOC)C1=CSC(N)=N1)C2=O)C(=O)O[C@H](C)OC(=O)OC(C)C	50	https://doi.org/10.1021/ci100104j	Estimation of ADME Properties with Substructure Pattern RecognitionJie
Isradipine	COC(=O)C1=C(C)NC(C)=C([C@H]1C1=CC=CC2=NON=C12)C(=O)OC(C)C	92	https://doi.org/10.1021/ci100104j	Estimation of ADME Properties with Substructure Pattern RecognitionJie
nilvadipine	COC(=O)C1=C(NC(C)=C([C@H]1C1=CC(=CC=C1)[N+]([O-])=O)C(=O)OC(C)C)C#N	100	https://doi.org/10.1021/ci100104j	Estimation of ADME Properties with Substructure Pattern RecognitionJie
isoproterenol	CC(C)N[C@@H](O)C1=CC=C(O)C(O)=C1	85	https://doi.org/10.1021/ci100104j	Estimation of ADME Properties with Substructure Pattern RecognitionJie
Propranolol	CC(C)N[C@@H](C)[C@@H](O)C1=C2C=CC=CC2=CC=C1	95	https://doi.org/10.1021/ci100104j	Estimation of ADME Properties with Substructure Pattern RecognitionJie
Oxamniquine	CC(C)NC[C@@H]1CCC2=CC(CO)=C(C=C2N1)[N+]([O-])=O	80	https://doi.org/10.1021/ci100104j	Estimation of ADME Properties with Substructure Pattern RecognitionJie
Metaproterenol	CC(C)NC[C@@H](O)C1=CC(O)=CC(O)=C1	43	https://doi.org/10.1021/ci100104j	Estimation of ADME Properties with Substructure Pattern RecognitionJie
practolol	CC(C)NC[C@@H](O)C1=CC=C(NC(C)=O)C=C1	95	https://doi.org/10.1021/ci100104j	Estimation of ADME Properties with Substructure Pattern RecognitionJie
Sotalol	CC(C)NC[C@H](O)COC1=CC(NS(C)(=O)=O)=CC=C1	95	https://doi.org/10.1021/ci100104j	Estimation of ADME Properties with Substructure Pattern RecognitionJie
Bisoprolol	CC(C)NC[C@H](O)COC1=CC=C(COCCOC(C)C)C=C1	90	https://doi.org/10.1021/ci100104j	Estimation of ADME Properties with Substructure Pattern RecognitionJie
betaxolol	CC(C)NC[C@H](O)COC1=CC=C(CCOCC2CC2)C=C1	90	https://doi.org/10.1021/ci100104j	Estimation of ADME Properties with Substructure Pattern RecognitionJie
metoprolol	COCCC1=CC=C(OC[C@@H](O)CNC(C)C)C=C1	96	https://doi.org/10.1021/ci100104j	Estimation of ADME Properties with Substructure Pattern RecognitionJie
atenolol	CC(C)NC[C@H](O)COC1=CC=C(CC(N)=O)C=C1	50	https://doi.org/10.1021/ci100104j	Estimation of ADME Properties with Substructure Pattern RecognitionJie
Pindolol	CC(C)NC[C@H](O)COC1=CC=CC2=C1C=CN2	90	https://doi.org/10.1021/ci100104j	Estimation of ADME Properties with Substructure Pattern RecognitionJie
Alprenolol	CC(C)NC[C@H](O)COC1=C(CC=C)C=CC=C1	93	https://doi.org/10.1021/ci100104j	Estimation of ADME Properties with Substructure Pattern RecognitionJie
oxprenolol	CC(C)NC[C@H](O)COC1=CC=CC=C1OCC=C	95	https://doi.org/10.1021/ci100104j	Estimation of ADME Properties with Substructure Pattern RecognitionJie
recainam	CC(C)NCCCNC(=O)NC1=C(C)C=CC=C1C	71	https://doi.org/10.1021/ci100104j	Estimation of ADME Properties with Substructure Pattern RecognitionJie
procarbazine	CNNCC1=CC=C(C=C1)C(=O)NC(C)C	100	https://doi.org/10.1021/ci100104j	Estimation of ADME Properties with Substructure Pattern RecognitionJie
Torsemide	CC(C)NC(=O)NS(=O)(=O)C1=CN=CC=C1NC1=CC(C)=CC=C1	96	https://doi.org/10.1021/ci100104j	Estimation of ADME Properties with Substructure Pattern RecognitionJie
Chlorguanide	CC(C)NC(=N)NC(=N)NC1=CC=C(Cl)C=C1	85	https://doi.org/10.1021/ci100104j	Estimation of ADME Properties with Substructure Pattern RecognitionJie
Disopyramide	CC(C)N(CC[C@](C(N)=O)(C1=CC=CC=C1)C1=CC=CN=C1)C(C)C	95	https://doi.org/10.1021/ci100104j	Estimation of ADME Properties with Substructure Pattern RecognitionJie
Tolterodine	CC(C)N(CC[C@@H](C1=CC=CC=C1)C1=CC(C)=CC=C1O)C(C)C	77	https://doi.org/10.1021/ci100104j	Estimation of ADME Properties with Substructure Pattern RecognitionJie
Ibuprofen	CC(C)CC1=CC=C(C=C1)[C@H](C)C(O)=O	98	https://doi.org/10.1021/ci100104j	Estimation of ADME Properties with Substructure Pattern RecognitionJie
Tetrabenazine	COC1=CC2=C(C=C1OC)[C@@H]1CC(=O)[C@H](CC(C)C)CN1CC2	100	https://doi.org/10.1021/ci100104j	Estimation of ADME Properties with Substructure Pattern RecognitionJie
Sibutramine	CC(C)C[C@@H](N(C)C)C1(CCC1)C1=CC=C(Cl)C=C1	77	https://doi.org/10.1021/ci100104j	Estimation of ADME Properties with Substructure Pattern RecognitionJie
Vancomycin	CN[C@H](CC(C)C)C(=O)N[C@H]1[C@@H](O)C2=CC=C(OC3=CC4=CC(OC5=CC=C(C=C5Cl)[C@@H](O)[C@@H]5NC(=O)[C@@H](NC(=O)[C@@H]4NC(=O)[C@@H](CC(N)=O)NC1=O)C1=CC=C(O)C(=C1)C1=C(O)C=C(O)C=C1[C@@H](NC5=O)C(O)=O)=C3O[C@@H]1O[C@@H](CO)[C@@H](O)[C@H](O)[C@H]1O[C@@H]1C[C@@](C)(N)[C@H](O)[C@H](C)O1)C(Cl)=C2	0	https://doi.org/10.1021/ci100104j	Estimation of ADME Properties with Substructure Pattern RecognitionJie
bepridil	CC(C)COC[C@@H](CN1CCCC1)N(CC1=CC=CC=C1)C1=CC=CC=C1	100	https://doi.org/10.1021/ci100104j	Estimation of ADME Properties with Substructure Pattern RecognitionJie
Nisoldipine	COC(=O)C1=C(C)NC(C)=C([C@H]1C1=C(C=CC=C1)[N+]([O-])=O)C(=O)OCC(C)C	90	https://doi.org/10.1021/ci100104j	Estimation of ADME Properties with Substructure Pattern RecognitionJie
alfacalcidol	CC(C)CCC[C@H](C)[C@@H]1CC[C@@H]2\C(CCC[C@@]12C)=C\C=C1\C[C@H](O)C[C@@H](O)C1=C	100	https://doi.org/10.1021/ci100104j	Estimation of ADME Properties with Substructure Pattern RecognitionJie
Diltiazem	CC(C)CCC[C@H](C)[C@@H]1CC[C@@H]2[C@@H]3CC=C4C[C@@H](O)CC[C@]4(C)[C@@H]3CC[C@]12C	91	https://doi.org/10.1021/ci100104j	Estimation of ADME Properties with Substructure Pattern RecognitionJie
Flutamide	CC(C)C(=O)NC1=CC=C(C(=C1)C(F)(F)F)[N+]([O-])=O	90	https://doi.org/10.1021/ci100104j	Estimation of ADME Properties with Substructure Pattern RecognitionJie
Feprazone	CC(C)=CCC1C(=O)N(N(C1=O)C1=CC=CC=C1)C1=CC=CC=C1	90	https://doi.org/10.1021/ci100104j	Estimation of ADME Properties with Substructure Pattern RecognitionJie
Anastrozole	CC(C)(C#N)C1=CC(=CC(CN2C=NC=N2)=C1)C(C)(C)C#N	100	https://doi.org/10.1021/ci100104j	Estimation of ADME Properties with Substructure Pattern RecognitionJie
Gliquidone	COC1=CC2=C(C=C1)C(C)(C)C(=O)N(CCC1=CC=C(C=C1)S(=O)(=O)NC(=O)NC1CCCCC1)C2=O	95	https://doi.org/10.1021/ci100104j	Estimation of ADME Properties with Substructure Pattern RecognitionJie
Mezlocillin	CC1(C)S[C@H]2[C@@H](NC(=O)[C@@H](NC(=O)N3CCN(C3=O)S(C)(=O)=O)C3=CC=CC=C3)C(=O)N2[C@@H]1C(O)=O	0	https://doi.org/10.1021/ci100104j	Estimation of ADME Properties with Substructure Pattern RecognitionJie
Azlocillin	CC1(C)S[C@H]2[C@@H](NC(=O)[C@@H](NC(=O)N3CCNC3=O)C3=CC=CC=C3)C(=O)N2[C@@H]1C(O)=O	0	https://doi.org/10.1021/ci100104j	Estimation of ADME Properties with Substructure Pattern RecognitionJie
Ticarcillin	CC1(C)S[C@H]2[C@@H](NC(=O)[C@@H](C(O)=O)C3=CSC=C3)C(=O)N2[C@@H]1C(O)=O	5	https://doi.org/10.1021/ci100104j	Estimation of ADME Properties with Substructure Pattern RecognitionJie
FLOXACILLIN	CC1=C(C(=O)N[C@H]2[C@@H]3SC(C)(C)[C@H](N3C2=O)C(O)=O)C(=NO1)C1=C(Cl)C=CC=C1F	80	https://doi.org/10.1021/ci100104j	Estimation of ADME Properties with Substructure Pattern RecognitionJie
Glibornuride	CC1=CC=C(C=C1)S(=O)(=O)NC(=O)N[C@H]1[C@H](O)[C@@]2(C)CC[C@H]1C2(C)C	98	https://doi.org/10.1021/ci100104j	Estimation of ADME Properties with Substructure Pattern RecognitionJie
Sulbactam	CC1(C)[C@@H](N2[C@H](CC2=O)S1(=O)=O)C(O)=O	5	https://doi.org/10.1021/ci100104j	Estimation of ADME Properties with Substructure Pattern RecognitionJie
Flunisolide	CC1(C)O[C@H]2C[C@H]3[C@@H]4C[C@H](F)C5=CC(=O)C=C[C@]5(C)[C@H]4[C@H](O)C[C@@]3(C)[C@]2(O1)C(=O)CO	80	https://doi.org/10.1021/ci100104j	Estimation of ADME Properties with Substructure Pattern RecognitionJie
triamcinolone acetonide	CC1(C)O[C@H]2C[C@H]3[C@@H]4CCC5=CC(=O)C=C[C@H]5[C@]4(F)[C@H](O)C[C@]3(C)[C@]2(O1)C(=O)CO	90	https://doi.org/10.1021/ci100104j	Estimation of ADME Properties with Substructure Pattern RecognitionJie
gemfibrozil	CC1=CC=C(C)C(OCCCC(C)(C)C(O)=O)=C1	100	https://doi.org/10.1021/ci100104j	Estimation of ADME Properties with Substructure Pattern RecognitionJie
Terfenadine	CC(C)(C)C1=CC=C(C=C1)[C@H](O)CCCN1CCC(CC1)C(O)(C1=CC=CC=C1)C1=CC=CC=C1	100	https://doi.org/10.1021/ci100104j	Estimation of ADME Properties with Substructure Pattern RecognitionJie
Terbutaline	CC(C)(C)NC[C@@H](O)C1=CC(O)=CC(O)=C1	63	https://doi.org/10.1021/ci100104j	Estimation of ADME Properties with Substructure Pattern RecognitionJie
pirbuterol	CC(C)(C)NC[C@@H](O)C1=CC=C(O)C(CO)=N1	60	https://doi.org/10.1021/ci100104j	Estimation of ADME Properties with Substructure Pattern RecognitionJie
albuterol	CC(C)(C)NC[C@@H](O)C1=CC=C(O)C(=C1)C(O)=O	83	https://doi.org/10.1021/ci100104j	Estimation of ADME Properties with Substructure Pattern RecognitionJie
Timolol	CC(C)(C)NC[C@H](O)COC1=NSN=C1N1CCOCC1	95	https://doi.org/10.1021/ci100104j	Estimation of ADME Properties with Substructure Pattern RecognitionJie
Levobunolol	CC(C)(C)NC[C@H](O)COC1=C2CCCC(=O)C2=CC=C1	100	https://doi.org/10.1021/ci100104j	Estimation of ADME Properties with Substructure Pattern RecognitionJie
carteolol	CC(C)(C)NC[C@H](O)COC1=C2CCC(=O)NC2=CC=C1	95	https://doi.org/10.1021/ci100104j	Estimation of ADME Properties with Substructure Pattern RecognitionJie
Nadolol	CC(C)(C)NC[C@H](O)COC1=C2C[C@H](O)[C@@H](O)CC2=CC=C1	32	https://doi.org/10.1021/ci100104j	Estimation of ADME Properties with Substructure Pattern RecognitionJie
Penbutolol	CC(C)(C)NC[C@H](O)COC1=CC=CC=C1C1CCCC1	100	https://doi.org/10.1021/ci100104j	Estimation of ADME Properties with Substructure Pattern RecognitionJie
Finasteride	CC(C)(C)NC(=O)[C@@H]1CC[C@@H]2[C@@H]3CC[C@@H]4NC(=O)C=C[C@@]4(C)[C@@H]3CC[C@@]12C	100	https://doi.org/10.1021/ci100104j	Estimation of ADME Properties with Substructure Pattern RecognitionJie
Ciprofibrate	CC(C)(OC1=CC=C(C=C1)[C@@H]1CC1(Cl)Cl)C(O)=O	99	https://doi.org/10.1021/ci100104j	Estimation of ADME Properties with Substructure Pattern RecognitionJie
Bezafibrate	CC(C)(OC1=CC=C(CCNC(=O)C2=CC=CC=C2)C=C1)C(O)=O	100	https://doi.org/10.1021/ci100104j	Estimation of ADME Properties with Substructure Pattern RecognitionJie
Ceftazidime	CC(C)(O\N=C(/C(=O)N[C@H]1[C@@H]2SCC(C[N+]3=CC=CC=C3)=C(N2C1=O)C(O)=O)C1=CSC(N)=N1)C(O)=O	0	https://doi.org/10.1021/ci100104j	Estimation of ADME Properties with Substructure Pattern RecognitionJie
Nilutamide	CC1(C)NC(=O)N(C1=O)C1=CC(=C(C=C1)[N+]([O-])=O)C(F)(F)F	100	https://doi.org/10.1021/ci100104j	Estimation of ADME Properties with Substructure Pattern RecognitionJie
Stavudine	CC1=CN([C@@H]2O[C@@H](CO)C=C2)C(=O)N=C1N	100	https://doi.org/10.1021/ci100104j	Estimation of ADME Properties with Substructure Pattern RecognitionJie
netivudine	CC#CC1=CN([C@@H]2O[C@H](CO)[C@@H](O)[C@H]2O)C(=O)NC1=O	28	https://doi.org/10.1021/ci100104j	Estimation of ADME Properties with Substructure Pattern RecognitionJie
cinchonine	O[C@H]([C@@H]1C[C@H]2CCN1C[C@H]2C=C)C1=C2C=CC=CC2=NC=C1	100	https://doi.org/10.1021/ci100104j	Estimation of ADME Properties with Substructure Pattern RecognitionJie
alcuronium	OC\C=C1/C[N@+]2(CC=C)CC[C@]34[C@@H]2C[C@@H]1C1=CN2[C@@H]5C(=CN([C@H]31)C1=CC=CC=C41)[C@@H]1C[C@@H]3[C@]5(CC[N@+]3(CC=C)C\C1=C/CO)C1=C2C=CC=C1	0	https://doi.org/10.1021/ci100104j	Estimation of ADME Properties with Substructure Pattern RecognitionJie
ALMITRINE	FC1=CC=C(C=C1)C(N1CCN(CC1)C1=NC(NCC=C)=NC(NCC=C)=N1)C1=CC=C(F)C=C1	90	https://doi.org/10.1021/ci100104j	Estimation of ADME Properties with Substructure Pattern RecognitionJie
Naloxone	OC1=CC=C2C[C@@H]3N(CC=C)CC[C@]45[C@@H](OC1=C24)C(=O)CC[C@@]35O	91	https://doi.org/10.1021/ci100104j	Estimation of ADME Properties with Substructure Pattern RecognitionJie
Acitretin	COC1=CC(C)=C(\C=C\C(\C)=C\C=C\C(C)=CC(O)=O)C(C)=C1C	95	https://doi.org/10.1021/ci100104j	Estimation of ADME Properties with Substructure Pattern RecognitionJie
Levamisole	C1CN2C[C@H](N=C2S1)C1=CC=CC=C1	95	https://doi.org/10.1021/ci100104j	Estimation of ADME Properties with Substructure Pattern RecognitionJie
TOLAZOLINE	C(C1=NCCN1)C1=CC=CC=C1	90	https://doi.org/10.1021/ci100104j	Estimation of ADME Properties with Substructure Pattern RecognitionJie
naltrexone	OC1=C2O[C@H]3C(=O)CC[C@@]4(O)[C@H]5CC(C=C1)=C2[C@@]34CCN5CC1CC1	100	10.1021/mp0499196	Functional role of P-glycoprotein in limiting intestinal absorption of drugs: contribution of passive permeability to P-glycoprotein mediated efflux transport
Mannitol	OC[C@@H](O)[C@@H](O)[C@H](O)[C@H](O)CO	15	10.1021/mp0499196	Functional role of P-glycoprotein in limiting intestinal absorption of drugs: contribution of passive permeability to P-glycoprotein mediated efflux transport
cetirizine	OC(=O)COCCN1CCN(CC1)C(C1=CC=CC=C1)C1=CC=C(Cl)C=C1	60	10.1021/mp0499196	Functional role of P-glycoprotein in limiting intestinal absorption of drugs: contribution of passive permeability to P-glycoprotein mediated efflux transport
Biperidine	OC(CCN1CCCCC1)(C1CC2CC1C=C2)C1=CC=CC=C1	100	10.1021/mp0499196	Functional role of P-glycoprotein in limiting intestinal absorption of drugs: contribution of passive permeability to P-glycoprotein mediated efflux transport
procyclidine	OC(CCN1CCCC1)(C1CCCCC1)C1=CC=CC=C1	100	10.1021/mp0499196	Functional role of P-glycoprotein in limiting intestinal absorption of drugs: contribution of passive permeability to P-glycoprotein mediated efflux transport
nalbuphine	OC1CCC2(O)C3CC4=C5C(OC1C25CCN3CC1CCC1)=C(O)C=C4	12	10.1021/mp0499196	Functional role of P-glycoprotein in limiting intestinal absorption of drugs: contribution of passive permeability to P-glycoprotein mediated efflux transport
Sulfasalazine	OC(=O)C1=C\C(C=CC1=O)=N\NC1=CC=C(C=C1)S(=O)(=O)NC1=CC=CC=N1	59	10.1021/mp0499196	Functional role of P-glycoprotein in limiting intestinal absorption of drugs: contribution of passive permeability to P-glycoprotein mediated efflux transport
domperidone	ClC1=CC=C2N(C3CCN(CCCN4C(=O)NC5=CC=CC=C45)CC3)C(=O)NC2=C1	93	10.1021/mp0499196	Functional role of P-glycoprotein in limiting intestinal absorption of drugs: contribution of passive permeability to P-glycoprotein mediated efflux transport
Buspirone HCL	Cl.O=C1CC2(CCCC2)CC(=O)N1CCCCN1CCN(CC1)C1=NC=CC=N1	87	10.1021/mp0499196	Functional role of P-glycoprotein in limiting intestinal absorption of drugs: contribution of passive permeability to P-glycoprotein mediated efflux transport
Triamterene	NC1=NC2=C(N=C(C(N)=N2)C2=CC=CC=C2)C(N)=N1	54	10.1021/mp0499196	Functional role of P-glycoprotein in limiting intestinal absorption of drugs: contribution of passive permeability to P-glycoprotein mediated efflux transport
Guanfacine	NC(=N)NC(=O)CC1=C(Cl)C=CC=C1Cl	80	10.1021/mp0499196	Functional role of P-glycoprotein in limiting intestinal absorption of drugs: contribution of passive permeability to P-glycoprotein mediated efflux transport
Guanabenz	[H]N([H])C(=N\N=C(/[H])C1=C(Cl)C([H])=C([H])C([H])=C1Cl)N([H])[H]	79	10.1021/mp0499196	Functional role of P-glycoprotein in limiting intestinal absorption of drugs: contribution of passive permeability to P-glycoprotein mediated efflux transport
Progabide	NC(=O)CCCN\C(C1=CC=C(Cl)C=C1)=C1/C=C(F)C=CC1=O	60	10.1021/mp0499196	Functional role of P-glycoprotein in limiting intestinal absorption of drugs: contribution of passive permeability to P-glycoprotein mediated efflux transport
Clonidine	ClC1=CC=CC(Cl)=C1NC1=NCCN1	100	10.1021/mp0499196	Functional role of P-glycoprotein in limiting intestinal absorption of drugs: contribution of passive permeability to P-glycoprotein mediated efflux transport
Cimetidine	CN\C(NC#N)=N/CCSCC1=C(C)NC=N1	64	10.1021/mp0499196	Functional role of P-glycoprotein in limiting intestinal absorption of drugs: contribution of passive permeability to P-glycoprotein mediated efflux transport
Indomethacine	COC1=CC2=C(C=C1)N(C(=O)C1=CC=C(Cl)C=C1)C(C)=C2CC(O)=O	100	10.1021/mp0499196	Functional role of P-glycoprotein in limiting intestinal absorption of drugs: contribution of passive permeability to P-glycoprotein mediated efflux transport
acrivastine	CC1=CC=C(C=C1)C(=C/CN1CCCC1)\C1=CC=CC(\C=C\C(O)=O)=N1	88	10.1021/mp0499196	Functional role of P-glycoprotein in limiting intestinal absorption of drugs: contribution of passive permeability to P-glycoprotein mediated efflux transport
zolpidem	CN(C)C(=O)CC1=C(N=C2C=CC(C)=CN12)C1=CC=C(C)C=C1	100	10.1021/mp0499196	Functional role of P-glycoprotein in limiting intestinal absorption of drugs: contribution of passive permeability to P-glycoprotein mediated efflux transport
Selegiline	C[C@H](CC1=CC=CC=C1)N(C)CC#C	100	10.1021/mp0499196	Functional role of P-glycoprotein in limiting intestinal absorption of drugs: contribution of passive permeability to P-glycoprotein mediated efflux transport
Clemastine funurate	CN1CCC[C@@H]1CCO[C@](C)(C1=CC=CC=C1)C1=CC=C(Cl)C=C1	90	10.1021/mp0499196	Functional role of P-glycoprotein in limiting intestinal absorption of drugs: contribution of passive permeability to P-glycoprotein mediated efflux transport
Doxorubicin	COC1=CC=CC2=C1C(=O)C1=C(C(O)=C3C[C@](O)(C[C@H](O[C@H]4C[C@H](N)[C@H](O)[C@H](C)O4)C3=C1O)C(=O)CO)C2=O	12	10.1021/mp0499196	Functional role of P-glycoprotein in limiting intestinal absorption of drugs: contribution of passive permeability to P-glycoprotein mediated efflux transport
Maprotiline	CNCCCC12CCC(C3=C1C=CC=C3)C1=C2C=CC=C1	95	10.1021/mp0499196	Functional role of P-glycoprotein in limiting intestinal absorption of drugs: contribution of passive permeability to P-glycoprotein mediated efflux transport
Ranitidine	[H]N(\C(N([H])C([H])([H])C([H])([H])SC([H])([H])C1=C([H])C([H])=C(O1)C([H])([H])N(C([H])([H])[H])C([H])([H])[H])=C(\[H])[N+]([O-])=O)C([H])([H])[H]	52	10.1021/mp0499196	Functional role of P-glycoprotein in limiting intestinal absorption of drugs: contribution of passive permeability to P-glycoprotein mediated efflux transport
eletriptan	CN1CCC[C@@H]1CC1=CNC2=C1C=C(CCS(=O)(=O)C1=CC=CC=C1)C=C2	50	10.1021/mp0499196	Functional role of P-glycoprotein in limiting intestinal absorption of drugs: contribution of passive permeability to P-glycoprotein mediated efflux transport
Scopolamine	CN1[C@H]2CC(C[C@H]1[C@@H]1O[C@H]21)OC(=O)C(CO)C1=CC=CC=C1	95	10.1021/mp0499196	Functional role of P-glycoprotein in limiting intestinal absorption of drugs: contribution of passive permeability to P-glycoprotein mediated efflux transport
Pirenzepine	CN1CCN(CC(=O)N2C3=CC=CC=C3C(=O)NC3=C2N=CC=C3)CC1	25	10.1021/mp0499196	Functional role of P-glycoprotein in limiting intestinal absorption of drugs: contribution of passive permeability to P-glycoprotein mediated efflux transport
Methotrexate	CN(CC1=CN=C2N=C(N)N=C(N)C2=N1)C1=CC=C(C=C1)C(=O)N[C@@H](CCC(O)=O)C(O)=O	65	10.1021/mp0499196	Functional role of P-glycoprotein in limiting intestinal absorption of drugs: contribution of passive permeability to P-glycoprotein mediated efflux transport
noscapine	COC1=C(OC)C2=C(C=C1)[C@H](OC2=O)[C@@H]1N(C)CCC2=CC3=C(OCO3)C(OC)=C12	100	10.1021/mp0499196	Functional role of P-glycoprotein in limiting intestinal absorption of drugs: contribution of passive permeability to P-glycoprotein mediated efflux transport
zolmitriptan	CN(C)CCC1=CNC2=C1C=C(C[C@H]1COC(=O)N1)C=C2	91.5	10.1021/mp0499196	Functional role of P-glycoprotein in limiting intestinal absorption of drugs: contribution of passive permeability to P-glycoprotein mediated efflux transport
diphenhydramine	CN(C)CCOC(C1=CC=CC=C1)C1=CC=CC=C1	50	10.1021/mp0499196	Functional role of P-glycoprotein in limiting intestinal absorption of drugs: contribution of passive permeability to P-glycoprotein mediated efflux transport
Promazine	CN(C)CCCN1C2=C(SC3=C1C=CC=C3)C=CC=C2	40	10.1021/mp0499196	Functional role of P-glycoprotein in limiting intestinal absorption of drugs: contribution of passive permeability to P-glycoprotein mediated efflux transport
cyclobenzaprine	CN(C)CCC=C1C2=C(C=CC=C2)C=CC2=C1C=CC=C2	100	10.1021/mp0499196	Functional role of P-glycoprotein in limiting intestinal absorption of drugs: contribution of passive permeability to P-glycoprotein mediated efflux transport
pheniramine	CN(C)CCC(C1=CC=CC=C1)C1=CC=CC=N1	77	10.1021/mp0499196	Functional role of P-glycoprotein in limiting intestinal absorption of drugs: contribution of passive permeability to P-glycoprotein mediated efflux transport
Chlorpheniramine	CN(C)CCC(C1=CC=C(Cl)C=C1)C1=CC=CC=N1	34	10.1021/mp0499196	Functional role of P-glycoprotein in limiting intestinal absorption of drugs: contribution of passive permeability to P-glycoprotein mediated efflux transport
Doxepin	CN(C)CC\C=C1/C2=C(COC3=C1C=CC=C3)C=CC=C2	27	10.1021/mp0499196	Functional role of P-glycoprotein in limiting intestinal absorption of drugs: contribution of passive permeability to P-glycoprotein mediated efflux transport
pyridostigmine	CN(C)C(=O)OC1=C[N+](C)=CC=C1	10	10.1021/mp0499196	Functional role of P-glycoprotein in limiting intestinal absorption of drugs: contribution of passive permeability to P-glycoprotein mediated efflux transport
loperamide	CN(C)C(=O)C(CCN1CCC(O)(CC1)C1=CC=C(Cl)C=C1)(C1=CC=CC=C1)C1=CC=CC=C1	40	10.1021/mp0499196	Functional role of P-glycoprotein in limiting intestinal absorption of drugs: contribution of passive permeability to P-glycoprotein mediated efflux transport
Methysergide	CC[C@@H](CO)NC(=O)[C@H]1CN(C)[C@@H]2CC3=CN(C)C4=CC=CC(=C34)C2=C1	13	10.1021/mp0499196	Functional role of P-glycoprotein in limiting intestinal absorption of drugs: contribution of passive permeability to P-glycoprotein mediated efflux transport
Amitriptylline HCl	Cl.CCN(CC)CC(=O)NC1=C(C)C=CC=C1C	95	10.1021/mp0499196	Functional role of P-glycoprotein in limiting intestinal absorption of drugs: contribution of passive permeability to P-glycoprotein mediated efflux transport
doxapram	CCN1CC(CCN2CCOCC2)C(C1=O)(C1=CC=CC=C1)C1=CC=CC=C1	60	10.1021/mp0499196	Functional role of P-glycoprotein in limiting intestinal absorption of drugs: contribution of passive permeability to P-glycoprotein mediated efflux transport
Meprobamate	CCCC(C)(COC(N)=O)COC(N)=O	90	10.1021/mp0499196	Functional role of P-glycoprotein in limiting intestinal absorption of drugs: contribution of passive permeability to P-glycoprotein mediated efflux transport
itraconazole	CCC(C)N1N=CN(C1=O)C1=CC=C(C=C1)N1CCN(CC1)C1=CC=C(OC[C@H]2CO[C@@](CN3C=NC=N3)(O2)C2=C(Cl)C=C(Cl)C=C2)C=C1	85	10.1021/mp0499196	Functional role of P-glycoprotein in limiting intestinal absorption of drugs: contribution of passive permeability to P-glycoprotein mediated efflux transport
Cyclosporine A	CCC1NC(=O)C(C(O)C(C)C\C=C\C)N(C)C(=O)C(C(C)C)N(C)C(=O)C(CC(C)C)N(C)C(=O)C(CC(C)C)N(C)C(=O)C(C)NC(=O)C(C)NC(=O)C(CC(C)C)N(C)C(=O)C(NC(=O)C(CC(C)C)N(C)C(=O)CN(C)C1=O)C(C)C	40	10.1021/mp0499196	Functional role of P-glycoprotein in limiting intestinal absorption of drugs: contribution of passive permeability to P-glycoprotein mediated efflux transport
Diltiazem	COC1=CC=C(C=C1)C1SC2=C(C=CC=C2)N(CCN(C)C)C(=O)C1OC(C)=O	90	10.1021/mp0499196	Functional role of P-glycoprotein in limiting intestinal absorption of drugs: contribution of passive permeability to P-glycoprotein mediated efflux transport
mexilitene	CC(N)COC1=C(C)C=CC=C1C	100	10.1021/mp0499196	Functional role of P-glycoprotein in limiting intestinal absorption of drugs: contribution of passive permeability to P-glycoprotein mediated efflux transport
Promethazine	CC(CN1C2=C(SC3=C1C=CC=C3)C=CC=C2)N(C)C	25	10.1021/mp0499196	Functional role of P-glycoprotein in limiting intestinal absorption of drugs: contribution of passive permeability to P-glycoprotein mediated efflux transport
levomeprazine	COC1=CC2=C(SC3=C(C=CC=C3)N2CC(C)CN(C)C)C=C1	21	10.1021/mp0499196	Functional role of P-glycoprotein in limiting intestinal absorption of drugs: contribution of passive permeability to P-glycoprotein mediated efflux transport
Trimipramine	CC(CN(C)C)CN1C2=C(CCC3=C1C=CC=C3)C=CC=C2	100	10.1021/mp0499196	Functional role of P-glycoprotein in limiting intestinal absorption of drugs: contribution of passive permeability to P-glycoprotein mediated efflux transport
Labetolol	CC(CCC1=CC=CC=C1)NCC(O)C1=CC(C(N)=O)=C(O)C=C1	14	10.1021/mp0499196	Functional role of P-glycoprotein in limiting intestinal absorption of drugs: contribution of passive permeability to P-glycoprotein mediated efflux transport
Warfarin	CC(=O)CC(C1=CC=CC=C1)C1=C(O)OC2=CC=CC=C2C1=O	98	10.1021/mp0499196	Functional role of P-glycoprotein in limiting intestinal absorption of drugs: contribution of passive permeability to P-glycoprotein mediated efflux transport
metoprolol	COCCC1=CC=C(OCC(O)CNC(C)C)C=C1	98	10.1021/mp0499196	Functional role of P-glycoprotein in limiting intestinal absorption of drugs: contribution of passive permeability to P-glycoprotein mediated efflux transport
Alprenolol	CC(C)NCC(O)COC1=CC=CC=C1CC=C	93	10.1021/mp0499196	Functional role of P-glycoprotein in limiting intestinal absorption of drugs: contribution of passive permeability to P-glycoprotein mediated efflux transport
oxprenolol	CC(C)NCC(O)COC1=C(OCC=C)C=CC=C1	95	10.1021/mp0499196	Functional role of P-glycoprotein in limiting intestinal absorption of drugs: contribution of passive permeability to P-glycoprotein mediated efflux transport
practolol	CC(C)NCC(O)COC1=CC=C(NC(C)=O)C=C1	100	10.1021/mp0499196	Functional role of P-glycoprotein in limiting intestinal absorption of drugs: contribution of passive permeability to P-glycoprotein mediated efflux transport
Amprenavir	CC(C)CN(CC(O)C(CC1=CC=CC=C1)NC(=O)OC1CCOC1)S(=O)(=O)C1=CC=C(N)C=C1	70	10.1021/mp0499196	Functional role of P-glycoprotein in limiting intestinal absorption of drugs: contribution of passive permeability to P-glycoprotein mediated efflux transport
Bromocriptine	[H]O[C@@]12O[C@@](N([H])C(=O)[C@]3([H])C([H])=C4C5=C6C(N([H])C(Br)=C6C([H])([H])[C@@]4([H])N(C([H])([H])[H])C3([H])[H])=C([H])C([H])=C5[H])(C(=O)N1[C@]([H])(C(=O)N1C([H])([H])C([H])([H])C([H])([H])[C@@]21[H])C([H])([H])C([H])(C([H])([H])[H])C([H])([H])[H])C([H])(C([H])([H])[H])C([H])([H])[H]	30	10.1021/mp0499196	Functional role of P-glycoprotein in limiting intestinal absorption of drugs: contribution of passive permeability to P-glycoprotein mediated efflux transport
Verapamil	COC1=C(OC)C=C(CCN(C)CCCC(C#N)(C(C)C)C2=CC(OC)=C(OC)C=C2)C=C1	28	10.1021/mp0499196	Functional role of P-glycoprotein in limiting intestinal absorption of drugs: contribution of passive permeability to P-glycoprotein mediated efflux transport
Terfenadine	CC(C)(C)C1=CC=C(C=C1)C(O)CCCN1CCC(CC1)C(O)(C1=CC=CC=C1)C1=CC=CC=C1	70	10.1021/mp0499196	Functional role of P-glycoprotein in limiting intestinal absorption of drugs: contribution of passive permeability to P-glycoprotein mediated efflux transport
nelfinavir	CC1=C(C=CC=C1O)C(=O)N[C@@H](CSC1=CC=CC=C1)[C@H](O)CN1C[C@H]2CCCC[C@H]2C[C@H]1C(=O)NC(C)(C)C	78	10.1021/mp0499196	Functional role of P-glycoprotein in limiting intestinal absorption of drugs: contribution of passive permeability to P-glycoprotein mediated efflux transport
Indinavir	CC(C)(C)NC(=O)[C@@H]1CN(CC2=CN=CC=C2)CCN1C[C@@H](O)C[C@@H](CC1=CC=CC=C1)C(=O)N[C@@H]1[C@H](O)CC2=CC=CC=C12	62.5	10.1021/mp0499196	Functional role of P-glycoprotein in limiting intestinal absorption of drugs: contribution of passive permeability to P-glycoprotein mediated efflux transport
saquinavir	CC(C)(C)NC(=O)C1CC2CCCCC2CN1CC(O)C(CC1=CC=CC=C1)NC(=O)C(CC(N)=O)NC(=O)C1=NC2=C(C=CC=C2)C=C1	4	10.1021/mp0499196	Functional role of P-glycoprotein in limiting intestinal absorption of drugs: contribution of passive permeability to P-glycoprotein mediated efflux transport
Naloxone	OC1=C2O[C@H]3C(=O)CC[C@@]4(O)[C@H]5CC(C=C1)=C2[C@@]34CCN5CC=C	95	10.1021/mp0499196	Functional role of P-glycoprotein in limiting intestinal absorption of drugs: contribution of passive permeability to P-glycoprotein mediated efflux transport
Chloramphenicol	OC[C@@H](NC(=O)C(Cl)Cl)[C@H](O)C1=CC=C(C=C1)[N+]([O-])=O	90	https://doi.org/10.1002/qsar.200630094	In Silico ADME Modeling 3: Computational Models to Predict Human Intestinal Absorption Using Sphere Exclusion and kNN QSAR Methods
Mercaptoethanesulfonicacid	OS(=O)(=O)CCS	77	https://doi.org/10.1002/qsar.200630094	In Silico ADME Modeling 3: Computational Models to Predict Human Intestinal Absorption Using Sphere Exclusion and kNN QSAR Methods
lactulose	OC[C@H]1O[C@](O)(CO)[C@@H](O)[C@@H]1O[C@@H]1O[C@H](CO)[C@H](O)[C@H](O)[C@H]1O	0.6	https://doi.org/10.1002/qsar.200630094	In Silico ADME Modeling 3: Computational Models to Predict Human Intestinal Absorption Using Sphere Exclusion and kNN QSAR Methods
Raffinose	OC[C@H]1O[C@@](CO)(O[C@H]2O[C@H](CO[C@H]3O[C@H](CO)[C@H](O)[C@H](O)[C@H]3O)[C@@H](O)[C@H](O)[C@H]2O)[C@@H](O)[C@@H]1O	0.3	https://doi.org/10.1002/qsar.200630094	In Silico ADME Modeling 3: Computational Models to Predict Human Intestinal Absorption Using Sphere Exclusion and kNN QSAR Methods
Ascorbic acid	OC[C@H](O)[C@H]1OC(O)=C(O)C1=O	35	https://doi.org/10.1002/qsar.200630094	In Silico ADME Modeling 3: Computational Models to Predict Human Intestinal Absorption Using Sphere Exclusion and kNN QSAR Methods
Oxazepam	OC1N=C(C2=CC=CC=C2)C2=C(NC1=O)C=CC(Cl)=C2	89	https://doi.org/10.1002/qsar.200630094	In Silico ADME Modeling 3: Computational Models to Predict Human Intestinal Absorption Using Sphere Exclusion and kNN QSAR Methods
Salicylic acid	OC(=O)C1=C(O)C=CC=C1	100	https://doi.org/10.1002/qsar.200630094	In Silico ADME Modeling 3: Computational Models to Predict Human Intestinal Absorption Using Sphere Exclusion and kNN QSAR Methods
foscarnet	OC(=O)P(O)(O)=O	17	https://doi.org/10.1002/qsar.200630094	In Silico ADME Modeling 3: Computational Models to Predict Human Intestinal Absorption Using Sphere Exclusion and kNN QSAR Methods
Cromolyn	OC(COC1=CC2=C(OC(=CC2=O)C(O)=O)C=C1)COC1=CC=CC2=C1C(=O)C=C(O2)C(O)=O	0.5	https://doi.org/10.1002/qsar.200630094	In Silico ADME Modeling 3: Computational Models to Predict Human Intestinal Absorption Using Sphere Exclusion and kNN QSAR Methods
HBED	OC(=O)CN(CCN(CC(O)=O)CC1=C(O)C=CC=C1)CC1=C(O)C=CC=C1	5	https://doi.org/10.1002/qsar.200630094	In Silico ADME Modeling 3: Computational Models to Predict Human Intestinal Absorption Using Sphere Exclusion and kNN QSAR Methods
Ketorolac	OC(=O)C1CCN2C1=CC=C2C(=O)C1=CC=CC=C1	90	https://doi.org/10.1002/qsar.200630094	In Silico ADME Modeling 3: Computational Models to Predict Human Intestinal Absorption Using Sphere Exclusion and kNN QSAR Methods
Rimiterol	OC(C1CCCCN1)C1=CC(O)=C(O)C=C1	48	https://doi.org/10.1002/qsar.200630094	In Silico ADME Modeling 3: Computational Models to Predict Human Intestinal Absorption Using Sphere Exclusion and kNN QSAR Methods
Ciprofloxacin	OC(=O)C1=CN(C2CC2)C2=C(C=C(F)C(=C2)N2CCNCC2)C1=O	69	https://doi.org/10.1002/qsar.200630094	In Silico ADME Modeling 3: Computational Models to Predict Human Intestinal Absorption Using Sphere Exclusion and kNN QSAR Methods
Flecainide	FC(F)(F)COC1=CC(C(=O)NCC2CCCCN2)=C(OCC(F)(F)F)C=C1	81	https://doi.org/10.1002/qsar.200630094	In Silico ADME Modeling 3: Computational Models to Predict Human Intestinal Absorption Using Sphere Exclusion and kNN QSAR Methods
Praziquantel	O=C(C1CCCCC1)N1CC2N(CCC3=C2C=CC=C3)C(=O)C1	100	https://doi.org/10.1002/qsar.200630094	In Silico ADME Modeling 3: Computational Models to Predict Human Intestinal Absorption Using Sphere Exclusion and kNN QSAR Methods
Phenytoin	O=C1NC(=O)C(N1)(C1=CC=CC=C1)C1=CC=CC=C1	90	https://doi.org/10.1002/qsar.200630094	In Silico ADME Modeling 3: Computational Models to Predict Human Intestinal Absorption Using Sphere Exclusion and kNN QSAR Methods
Adefovir	NC1=NC=NC2=C1N=CN2CCOCP(O)(O)=O	16	https://doi.org/10.1002/qsar.200630094	In Silico ADME Modeling 3: Computational Models to Predict Human Intestinal Absorption Using Sphere Exclusion and kNN QSAR Methods
Kanamycin	NC[C@H]1O[C@H](O[C@@H]2[C@@H](N)C[C@@H](N)[C@H](O[C@H]3O[C@H](CO)[C@@H](O)[C@H](N)[C@H]3O)[C@H]2O)[C@H](O)[C@@H](O)[C@@H]1O	1	https://doi.org/10.1002/qsar.200630094	In Silico ADME Modeling 3: Computational Models to Predict Human Intestinal Absorption Using Sphere Exclusion and kNN QSAR Methods
Tranexamic acid	NCC1CCC(CC1)C(O)=O	55	https://doi.org/10.1002/qsar.200630094	In Silico ADME Modeling 3: Computational Models to Predict Human Intestinal Absorption Using Sphere Exclusion and kNN QSAR Methods
Tenidap	NC(=O)N1C(O)=C(C(=O)C2=CC=CS2)C2=C1C=CC(Cl)=C2	89	https://doi.org/10.1002/qsar.200630094	In Silico ADME Modeling 3: Computational Models to Predict Human Intestinal Absorption Using Sphere Exclusion and kNN QSAR Methods
guanoxan	NC(=N)NCC1COC2=C(O1)C=CC=C2	50	https://doi.org/10.1002/qsar.200630094	In Silico ADME Modeling 3: Computational Models to Predict Human Intestinal Absorption Using Sphere Exclusion and kNN QSAR Methods
Minoxidil	[H]N=C1N=C(C=C(N)N1O)N1CCCCC1	98	https://doi.org/10.1002/qsar.200630094	In Silico ADME Modeling 3: Computational Models to Predict Human Intestinal Absorption Using Sphere Exclusion and kNN QSAR Methods
Lamivudine	NC1=NC(=O)N(C=C1)[C@@H]1CS[C@H](CO)O1	87	https://doi.org/10.1002/qsar.200630094	In Silico ADME Modeling 3: Computational Models to Predict Human Intestinal Absorption Using Sphere Exclusion and kNN QSAR Methods
Cidofovir	NC1=NC(=O)N(C[C@@H](CO)OCP(O)(O)=O)C=C1	3	https://doi.org/10.1002/qsar.200630094	In Silico ADME Modeling 3: Computational Models to Predict Human Intestinal Absorption Using Sphere Exclusion and kNN QSAR Methods
AAFC	OCC1OC2C(OC3=NC(=N)C(F)=CN23)C1O	32	https://doi.org/10.1002/qsar.200630094	In Silico ADME Modeling 3: Computational Models to Predict Human Intestinal Absorption Using Sphere Exclusion and kNN QSAR Methods
granisetron	CN1N=C(C(=O)NC2CC3CCCC(C2)N3C)C2=C1C=CC=C2	100	https://doi.org/10.1002/qsar.200630094	In Silico ADME Modeling 3: Computational Models to Predict Human Intestinal Absorption Using Sphere Exclusion and kNN QSAR Methods
ondansetron	CN1C2=C(C3=C1C=CC=C3)C(=O)C(CN1C=CN=C1C)CC2	100	https://doi.org/10.1002/qsar.200630094	In Silico ADME Modeling 3: Computational Models to Predict Human Intestinal Absorption Using Sphere Exclusion and kNN QSAR Methods
Meloxicam	CN1\C(=C(\O)NC2=NC=C(C)S2)C(=O)C2=CC=CC=C2S1(=O)=O	90	https://doi.org/10.1002/qsar.200630094	In Silico ADME Modeling 3: Computational Models to Predict Human Intestinal Absorption Using Sphere Exclusion and kNN QSAR Methods
Omeprazole	COC1=CC2=C(C=C1)N=C(N2)S(=O)CC1=NC=C(C)C(OC)=C1C	80	https://doi.org/10.1002/qsar.200630094	In Silico ADME Modeling 3: Computational Models to Predict Human Intestinal Absorption Using Sphere Exclusion and kNN QSAR Methods
Isoxicam	CN1\C(=C(/O)NC2=NOC(C)=C2)C(=O)C2=CC=CC=C2S1(=O)=O	100	https://doi.org/10.1002/qsar.200630094	In Silico ADME Modeling 3: Computational Models to Predict Human Intestinal Absorption Using Sphere Exclusion and kNN QSAR Methods
Lansoprazole	CC1=C(OCC(F)(F)F)C=CN=C1CS(=O)C1=NC2=C(N1)C=CC=C2	85	https://doi.org/10.1002/qsar.200630094	In Silico ADME Modeling 3: Computational Models to Predict Human Intestinal Absorption Using Sphere Exclusion and kNN QSAR Methods
Hydrocortisone	C[C@]12C[C@H](O)[C@H]3[C@@H](CCC4=CC(=O)CC[C@]34C)[C@@H]1CC[C@]2(O)C(=O)CO	89	https://doi.org/10.1002/qsar.200630094	In Silico ADME Modeling 3: Computational Models to Predict Human Intestinal Absorption Using Sphere Exclusion and kNN QSAR Methods
corticosterone	C[C@]12C[C@H](O)[C@H]3[C@@H](CCC4=CC(=O)CC[C@]34C)[C@@H]1CC[C@@H]2C(=O)CO	100	https://doi.org/10.1002/qsar.200630094	In Silico ADME Modeling 3: Computational Models to Predict Human Intestinal Absorption Using Sphere Exclusion and kNN QSAR Methods
Prednisolone	C[C@]12C[C@H](O)[C@H]3[C@@H](CCC4=CC(=O)C=C[C@]34C)[C@@H]1CC[C@]2(O)C(=O)CO	99	https://doi.org/10.1002/qsar.200630094	In Silico ADME Modeling 3: Computational Models to Predict Human Intestinal Absorption Using Sphere Exclusion and kNN QSAR Methods
Gentamicin	CN[C@@H]1[C@@H](O)[C@@H](O[C@H]2[C@H](N)C[C@H](N)[C@@H](O[C@H]3O[C@H](CN)CC[C@H]3N)[C@@H]2O)OC[C@]1(C)O	0	https://doi.org/10.1002/qsar.200630094	In Silico ADME Modeling 3: Computational Models to Predict Human Intestinal Absorption Using Sphere Exclusion and kNN QSAR Methods
Cyproterone acetate	CC(=O)O[C@@]1(CC[C@H]2[C@@H]3C=C(Cl)C4=CC(=O)[C@@H]5C[C@@H]5[C@]4(C)[C@H]3CC[C@]12C)C(C)=O	100	https://doi.org/10.1002/qsar.200630094	In Silico ADME Modeling 3: Computational Models to Predict Human Intestinal Absorption Using Sphere Exclusion and kNN QSAR Methods
EthinylEstradiol	C[C@]12CC[C@H]3[C@@H](CCC4=C3C=CC(O)=C4)[C@@H]1CC[C@@]2(O)C#C	100	https://doi.org/10.1002/qsar.200630094	In Silico ADME Modeling 3: Computational Models to Predict Human Intestinal Absorption Using Sphere Exclusion and kNN QSAR Methods
Testosterone	C[C@]12CC[C@H]3[C@@H](CCC4=CC(=O)CC[C@]34C)[C@@H]1CC[C@@H]2O	100	https://doi.org/10.1002/qsar.200630094	In Silico ADME Modeling 3: Computational Models to Predict Human Intestinal Absorption Using Sphere Exclusion and kNN QSAR Methods
progesterone	CC(=O)[C@H]1CC[C@H]2[C@@H]3CCC4=CC(=O)CC[C@]4(C)[C@H]3CC[C@]12C	100	https://doi.org/10.1002/qsar.200630094	In Silico ADME Modeling 3: Computational Models to Predict Human Intestinal Absorption Using Sphere Exclusion and kNN QSAR Methods
K-strophanthoside	CO[C@H]1C[C@H](O[C@H]2CC[C@]3(C=O)[C@H]4CC[C@]5(C)C(CC[C@]5(O)[C@@H]4CC[C@]3(O)C2)C2=CC(=O)OC2)O[C@H](C)[C@H]1O[C@@H]1O[C@H](CO[C@@H]2O[C@H](CO)[C@@H](O)[C@H](O)[C@H]2O)[C@@H](O)[C@H](O)[C@H]1O	16	https://doi.org/10.1002/qsar.200630094	In Silico ADME Modeling 3: Computational Models to Predict Human Intestinal Absorption Using Sphere Exclusion and kNN QSAR Methods
Cymarin	CO[C@H]1C[C@H](O[C@H]2CCC3(C=O)C4CCC5(C)C(CCC5(O)C4CC[C@]3(O)C2)C2=CC(=O)OC2)O[C@H](C)[C@H]1O	47	https://doi.org/10.1002/qsar.200630094	In Silico ADME Modeling 3: Computational Models to Predict Human Intestinal Absorption Using Sphere Exclusion and kNN QSAR Methods
Digoxin	C[C@H]1O[C@H](C[C@H](O)[C@@H]1O)O[C@H]1[C@@H](O)C[C@H](O[C@H]2[C@@H](O)C[C@H](O[C@H]3CC[C@@]4(C)[C@H](CC[C@@H]5[C@@H]4C[C@@H](O)[C@]4(C)C(CC[C@]54O)C4=CC(=O)OC4)C3)O[C@@H]2C)O[C@@H]1C	81	https://doi.org/10.1002/qsar.200630094	In Silico ADME Modeling 3: Computational Models to Predict Human Intestinal Absorption Using Sphere Exclusion and kNN QSAR Methods
Dexamethasone	C[C@@H]1C[C@H]2[C@@H]3CCC4=CC(=O)C=C[C@]4(C)[C@@]3(F)[C@@H](O)C[C@]2(C)[C@@]1(O)C(=O)CO	80	https://doi.org/10.1002/qsar.200630094	In Silico ADME Modeling 3: Computational Models to Predict Human Intestinal Absorption Using Sphere Exclusion and kNN QSAR Methods
Captopril	C[C@H](CS)C(=O)N1CCC[C@H]1C(O)=O	84	https://doi.org/10.1002/qsar.200630094	In Silico ADME Modeling 3: Computational Models to Predict Human Intestinal Absorption Using Sphere Exclusion and kNN QSAR Methods
Ouabain	C[C@@H]1O[C@@H](O[C@H]2C[C@@H](O)[C@]3(CO)[C@H]4[C@H](O)C[C@]5(C)[C@H](CC[C@]5(O)[C@@H]4CC[C@]3(O)C2)C2=CC(=O)OC2)[C@H](O)[C@H](O)[C@H]1O	1.4	https://doi.org/10.1002/qsar.200630094	In Silico ADME Modeling 3: Computational Models to Predict Human Intestinal Absorption Using Sphere Exclusion and kNN QSAR Methods
Methylprednisolone	C[C@H]1C[C@H]2[C@@H]3CC[C@](O)(C(=O)CO)[C@@]3(C)C[C@H](O)[C@@H]2[C@@]2(C)C=CC(=O)C=C12	82	https://doi.org/10.1002/qsar.200630094	In Silico ADME Modeling 3: Computational Models to Predict Human Intestinal Absorption Using Sphere Exclusion and kNN QSAR Methods
quinidine	COC1=CC2=C(C=CN=C2C=C1)[C@H](O)[C@H]1C[C@@H]2CCN1C[C@@H]2C=C	81	https://doi.org/10.1002/qsar.200630094	In Silico ADME Modeling 3: Computational Models to Predict Human Intestinal Absorption Using Sphere Exclusion and kNN QSAR Methods
Terazosin	COC1=CC2=C(C=C1OC)C(N)=NC(=N2)N1CCN(CC1)C(=O)C1CCCO1	90	https://doi.org/10.1002/qsar.200630094	In Silico ADME Modeling 3: Computational Models to Predict Human Intestinal Absorption Using Sphere Exclusion and kNN QSAR Methods
Mifobate	COP(=O)(OC)OC(C1=CC=C(Cl)C=C1)P(=O)(OC)OC	82	https://doi.org/10.1002/qsar.200630094	In Silico ADME Modeling 3: Computational Models to Predict Human Intestinal Absorption Using Sphere Exclusion and kNN QSAR Methods
cisapride	COC1CN(CCCOC2=CC=C(F)C=C2)CCC1NC(=O)C1=C(OC)C=C(N)C(Cl)=C1	100	https://doi.org/10.1002/qsar.200630094	In Silico ADME Modeling 3: Computational Models to Predict Human Intestinal Absorption Using Sphere Exclusion and kNN QSAR Methods
Reproterol	CN1C2=C(N(CCCNCC(O)C3=CC(O)=CC(O)=C3)C=N2)C(=O)N(C)C1=O	60	https://doi.org/10.1002/qsar.200630094	In Silico ADME Modeling 3: Computational Models to Predict Human Intestinal Absorption Using Sphere Exclusion and kNN QSAR Methods
Theophylline	CN1C2=C(NC=N2)C(=O)N(C)C1=O	100	https://doi.org/10.1002/qsar.200630094	In Silico ADME Modeling 3: Computational Models to Predict Human Intestinal Absorption Using Sphere Exclusion and kNN QSAR Methods
Lormetazepam	CN1C2=C(C=C(Cl)C=C2)C(=NC(O)C1=O)C1=C(Cl)C=CC=C1	100	https://doi.org/10.1002/qsar.200630094	In Silico ADME Modeling 3: Computational Models to Predict Human Intestinal Absorption Using Sphere Exclusion and kNN QSAR Methods
Atropine	CN1[C@H]2CC[C@@H]1CC(C2)OC(=O)C(CO)C1=CC=CC=C1	98	https://doi.org/10.1002/qsar.200630094	In Silico ADME Modeling 3: Computational Models to Predict Human Intestinal Absorption Using Sphere Exclusion and kNN QSAR Methods
Codeine	COC1=C2O[C@H]3[C@@H](O)C=C[C@H]4[C@H]5CC(C=C1)=C2[C@@]34CCN5C	95	https://doi.org/10.1002/qsar.200630094	In Silico ADME Modeling 3: Computational Models to Predict Human Intestinal Absorption Using Sphere Exclusion and kNN QSAR Methods
Morphin	CN1CC[C@]23[C@H]4OC5=C(O)C=CC(C[C@@H]1[C@@H]2C=C[C@@H]4O)=C35	85	https://doi.org/10.1002/qsar.200630094	In Silico ADME Modeling 3: Computational Models to Predict Human Intestinal Absorption Using Sphere Exclusion and kNN QSAR Methods
Nicotine	CN1CCCC1C1=CC=CN=C1	100	https://doi.org/10.1002/qsar.200630094	In Silico ADME Modeling 3: Computational Models to Predict Human Intestinal Absorption Using Sphere Exclusion and kNN QSAR Methods
Dihydrocodeine	COC1=C2O[C@H]3[C@@H](O)CC[C@H]4[C@H]5CC(C=C1)=C2[C@@]34CCN5C	89	https://doi.org/10.1002/qsar.200630094	In Silico ADME Modeling 3: Computational Models to Predict Human Intestinal Absorption Using Sphere Exclusion and kNN QSAR Methods
Toremifene	CN(C)CCOC1=CC=C(C=C1)C(=C(\CCCl)C1=CC=CC=C1)\C1=CC=CC=C1	100	https://doi.org/10.1002/qsar.200630094	In Silico ADME Modeling 3: Computational Models to Predict Human Intestinal Absorption Using Sphere Exclusion and kNN QSAR Methods
tramadol	COC1=CC=CC(=C1)C1(O)CCCCC1CN(C)C	90	https://doi.org/10.1002/qsar.200630094	In Silico ADME Modeling 3: Computational Models to Predict Human Intestinal Absorption Using Sphere Exclusion and kNN QSAR Methods
Venlafaxine	COC1=CC=C(C=C1)C(CN(C)C)C1(O)CCCCC1	97	https://doi.org/10.1002/qsar.200630094	In Silico ADME Modeling 3: Computational Models to Predict Human Intestinal Absorption Using Sphere Exclusion and kNN QSAR Methods
Camazepam	CN(C)C(=O)OC1N=C(C2=CC=CC=C2)C2=C(C=CC(Cl)=C2)N(C)C1=O	100	https://doi.org/10.1002/qsar.200630094	In Silico ADME Modeling 3: Computational Models to Predict Human Intestinal Absorption Using Sphere Exclusion and kNN QSAR Methods
ceftriaxone	CO\N=C(/C(=O)N[C@H]1[C@H]2SCC(CSC3=NC(=O)C(=O)NN3C)=C(N2C1=O)C(O)=O)C1=CSC(N)=N1	1	https://doi.org/10.1002/qsar.200630094	In Silico ADME Modeling 3: Computational Models to Predict Human Intestinal Absorption Using Sphere Exclusion and kNN QSAR Methods
Tenoxicam	[H]O\C(N([H])C1=C([H])C([H])=C([H])C([H])=N1)=C1/N(C([H])([H])[H])S(=O)(=O)C2=C(SC([H])=C2[H])C1=O	100	https://doi.org/10.1002/qsar.200630094	In Silico ADME Modeling 3: Computational Models to Predict Human Intestinal Absorption Using Sphere Exclusion and kNN QSAR Methods
Piroxicam	CN1\C(=C(\O)NC2=CC=CC=N2)C(=O)C2=CC=CC=C2S1(=O)=O	100	https://doi.org/10.1002/qsar.200630094	In Silico ADME Modeling 3: Computational Models to Predict Human Intestinal Absorption Using Sphere Exclusion and kNN QSAR Methods
Lornoxicam	CN1\C(=C(\O)NC2=CC=CC=N2)C(=O)C2=C(C=C(Cl)S2)S1(=O)=O	100	https://doi.org/10.1002/qsar.200630094	In Silico ADME Modeling 3: Computational Models to Predict Human Intestinal Absorption Using Sphere Exclusion and kNN QSAR Methods
Levonorgestrel	CC[C@]12CC[C@H]3[C@@H](CCC4=CC(=O)CC[C@H]34)[C@@H]1CC[C@@]2(O)C#C	100	https://doi.org/10.1002/qsar.200630094	In Silico ADME Modeling 3: Computational Models to Predict Human Intestinal Absorption Using Sphere Exclusion and kNN QSAR Methods
Viloxazine	CCOC1=C(OCC2CNCCO2)C=CC=C1	98	https://doi.org/10.1002/qsar.200630094	In Silico ADME Modeling 3: Computational Models to Predict Human Intestinal Absorption Using Sphere Exclusion and kNN QSAR Methods
nitrendipine	CCOC(=O)C1=C(C)NC(C)=C(C1C1=CC(=CC=C1)[N+]([O-])=O)C(=O)OC	88	https://doi.org/10.1002/qsar.200630094	In Silico ADME Modeling 3: Computational Models to Predict Human Intestinal Absorption Using Sphere Exclusion and kNN QSAR Methods
felodipine	CCOC(=O)C1=C(C)NC(C)=C(C1C1=C(Cl)C(Cl)=CC=C1)C(=O)OC	88	https://doi.org/10.1002/qsar.200630094	In Silico ADME Modeling 3: Computational Models to Predict Human Intestinal Absorption Using Sphere Exclusion and kNN QSAR Methods
sulpiride	CCN1CCCC1CNC(=O)C1=C(OC)C=CC(=C1)S(N)(=O)=O	44	https://doi.org/10.1002/qsar.200630094	In Silico ADME Modeling 3: Computational Models to Predict Human Intestinal Absorption Using Sphere Exclusion and kNN QSAR Methods
Sultopride	CCN1CCCC1CNC(=O)C1=C(OC)C=CC(=C1)S(=O)(=O)CC	89	https://doi.org/10.1002/qsar.200630094	In Silico ADME Modeling 3: Computational Models to Predict Human Intestinal Absorption Using Sphere Exclusion and kNN QSAR Methods
Lincomycin	CCC[C@@H]1C[C@H](N(C)C1)C(=O)N[C@@H](C(C)O)C1O[C@H](SC)[C@H](O)[C@@H](O)[C@H]1O	28	https://doi.org/10.1002/qsar.200630094	In Silico ADME Modeling 3: Computational Models to Predict Human Intestinal Absorption Using Sphere Exclusion and kNN QSAR Methods
Valsartan	CCCCC(=O)N(CC1=CC=C(C=C1)C1=CC=CC=C1C1=NNN=N1)[C@@H](C(C)C)C(O)=O	55	https://doi.org/10.1002/qsar.200630094	In Silico ADME Modeling 3: Computational Models to Predict Human Intestinal Absorption Using Sphere Exclusion and kNN QSAR Methods
Acebutolol	CCCC(=O)NC1=CC(C(C)=O)=C(OCC(O)CNC(C)C)C=C1	81	https://doi.org/10.1002/qsar.200630094	In Silico ADME Modeling 3: Computational Models to Predict Human Intestinal Absorption Using Sphere Exclusion and kNN QSAR Methods
Ethambutol	CCC(CO)NCCNC(CC)CO	80	https://doi.org/10.1002/qsar.200630094	In Silico ADME Modeling 3: Computational Models to Predict Human Intestinal Absorption Using Sphere Exclusion and kNN QSAR Methods
Methadone	CCC(=O)C(CC(C)N(C)C)(C1=CC=CC=C1)C1=CC=CC=C1	80	https://doi.org/10.1002/qsar.200630094	In Silico ADME Modeling 3: Computational Models to Predict Human Intestinal Absorption Using Sphere Exclusion and kNN QSAR Methods
Cicaprost	CCC#CC[C@H](C)[C@H](O)C#C[C@H]1[C@H](O)C[C@@H]2C\C(C[C@H]12)=C/COCC(O)=O	100	https://doi.org/10.1002/qsar.200630094	In Silico ADME Modeling 3: Computational Models to Predict Human Intestinal Absorption Using Sphere Exclusion and kNN QSAR Methods
Fosfomycin	CC1OC1P(O)(O)=O	31	https://doi.org/10.1002/qsar.200630094	In Silico ADME Modeling 3: Computational Models to Predict Human Intestinal Absorption Using Sphere Exclusion and kNN QSAR Methods
Topiramate	CC1(C)OC2COC3(COS(N)(=O)=O)OC(C)(C)OC3C2O1	86	https://doi.org/10.1002/qsar.200630094	In Silico ADME Modeling 3: Computational Models to Predict Human Intestinal Absorption Using Sphere Exclusion and kNN QSAR Methods
Metolazone	CC1NC2=C(C=C(C(Cl)=C2)S(N)(=O)=O)C(=O)N1C1=C(C)C=CC=C1	64	https://doi.org/10.1002/qsar.200630094	In Silico ADME Modeling 3: Computational Models to Predict Human Intestinal Absorption Using Sphere Exclusion and kNN QSAR Methods
Deferoxamine	CC(=O)N(O)CCCCCNC(=O)CCC(=O)N(O)CCCCCNC(=O)CCC(=O)N(O)CCCCCN	2	https://doi.org/10.1002/qsar.200630094	In Silico ADME Modeling 3: Computational Models to Predict Human Intestinal Absorption Using Sphere Exclusion and kNN QSAR Methods
Aminopyrine	CN(C)C1=C(C)N(C)N(C1=O)C1=CC=CC=C1	100	https://doi.org/10.1002/qsar.200630094	In Silico ADME Modeling 3: Computational Models to Predict Human Intestinal Absorption Using Sphere Exclusion and kNN QSAR Methods
Fenoterol	CC(CC1=CC=C(O)C=C1)NCC(O)C1=CC(O)=CC(O)=C1	60	https://doi.org/10.1002/qsar.200630094	In Silico ADME Modeling 3: Computational Models to Predict Human Intestinal Absorption Using Sphere Exclusion and kNN QSAR Methods
Warfarin	CC(=O)CC(C1=CC=CC=C1)C1=C(O)C2=C(OC1=O)C=CC=C2	98	https://doi.org/10.1002/qsar.200630094	In Silico ADME Modeling 3: Computational Models to Predict Human Intestinal Absorption Using Sphere Exclusion and kNN QSAR Methods
Fluvastatin	CC(C)N1C(\C=C\[C@@H](O)C[C@@H](O)CC(O)=O)=C(C2=CC=CC=C12)C1=CC=C(F)C=C1	100	https://doi.org/10.1002/qsar.200630094	In Silico ADME Modeling 3: Computational Models to Predict Human Intestinal Absorption Using Sphere Exclusion and kNN QSAR Methods
Isradipine	COC(=O)C1=C(C)NC(C)=C(C1C1=CC=CC2=NON=C12)C(=O)OC(C)C	92	https://doi.org/10.1002/qsar.200630094	In Silico ADME Modeling 3: Computational Models to Predict Human Intestinal Absorption Using Sphere Exclusion and kNN QSAR Methods
Metaproterenol-orciprenaline	CC(C)NCC(O)C1=CC(O)=CC(O)=C1	44	https://doi.org/10.1002/qsar.200630094	In Silico ADME Modeling 3: Computational Models to Predict Human Intestinal Absorption Using Sphere Exclusion and kNN QSAR Methods
Sotalol	CC(C)NCC(O)C1=CC=C(NS(C)(=O)=O)C=C1	95	https://doi.org/10.1002/qsar.200630094	In Silico ADME Modeling 3: Computational Models to Predict Human Intestinal Absorption Using Sphere Exclusion and kNN QSAR Methods
betaxolol	CC(C)NCC(O)COC1=CC=C(CCOCC2CC2)C=C1	90	https://doi.org/10.1002/qsar.200630094	In Silico ADME Modeling 3: Computational Models to Predict Human Intestinal Absorption Using Sphere Exclusion and kNN QSAR Methods
Pindolol	CC(C)NCC(O)COC1=CC=CC2=C1C=CN2	87	https://doi.org/10.1002/qsar.200630094	In Silico ADME Modeling 3: Computational Models to Predict Human Intestinal Absorption Using Sphere Exclusion and kNN QSAR Methods
Nisoldipine	COC(=O)C1=C(C)NC(C)=C(C1C1=C(C=CC=C1)[N+]([O-])=O)C(=O)OCC(C)C	90	https://doi.org/10.1002/qsar.200630094	In Silico ADME Modeling 3: Computational Models to Predict Human Intestinal Absorption Using Sphere Exclusion and kNN QSAR Methods
Gallopamil	COC1=CC(=CC(OC)=C1OC)C(CCCN(C)CCC1=CC(OC)=C(OC)C=C1)(C#N)C(C)C	100	https://doi.org/10.1002/qsar.200630094	In Silico ADME Modeling 3: Computational Models to Predict Human Intestinal Absorption Using Sphere Exclusion and kNN QSAR Methods
Carfecillin	CC1(C)S[C@@H]2[C@H](NC(=O)C(C(=O)OC3=CC=CC=C3)C3=CC=CC=C3)C(=O)N2[C@H]1C(O)=O	99	https://doi.org/10.1002/qsar.200630094	In Silico ADME Modeling 3: Computational Models to Predict Human Intestinal Absorption Using Sphere Exclusion and kNN QSAR Methods
Terbutaline	CC(C)(C)NCC(O)C1=CC(O)=CC(O)=C1	73	https://doi.org/10.1002/qsar.200630094	In Silico ADME Modeling 3: Computational Models to Predict Human Intestinal Absorption Using Sphere Exclusion and kNN QSAR Methods
Nadolol	CC(C)(C)NCC(O)COC1=CC=CC2=C1C[C@H](O)[C@H](O)C2	57	https://doi.org/10.1002/qsar.200630094	In Silico ADME Modeling 3: Computational Models to Predict Human Intestinal Absorption Using Sphere Exclusion and kNN QSAR Methods
Oxyfedrine	COC1=CC=CC(=C1)C(=O)CCNC(C)C(O)C1=CC=CC=C1	85	https://doi.org/10.1002/qsar.200630094	In Silico ADME Modeling 3: Computational Models to Predict Human Intestinal Absorption Using Sphere Exclusion and kNN QSAR Methods
Bupropion	CC(NC(C)(C)C)C(=O)C1=CC(Cl)=CC=C1	87	https://doi.org/10.1002/qsar.200630094	In Silico ADME Modeling 3: Computational Models to Predict Human Intestinal Absorption Using Sphere Exclusion and kNN QSAR Methods
Ketoprofen	CC(C(O)=O)C1=CC(=CC=C1)C(=O)C1=CC=CC=C1	92	https://doi.org/10.1002/qsar.200630094	In Silico ADME Modeling 3: Computational Models to Predict Human Intestinal Absorption Using Sphere Exclusion and kNN QSAR Methods
Stavudine	CC1=CN([C@@H]2O[C@H](CO)C=C2)C(=O)NC1=O	100	https://doi.org/10.1002/qsar.200630094	In Silico ADME Modeling 3: Computational Models to Predict Human Intestinal Absorption Using Sphere Exclusion and kNN QSAR Methods
netivudine	CC#CC1=CN([C@@H]2O[C@H](CO)[C@@H](O)[C@@H]2O)C(=O)NC1=O	28	https://doi.org/10.1002/qsar.200630094	In Silico ADME Modeling 3: Computational Models to Predict Human Intestinal Absorption Using Sphere Exclusion and kNN QSAR Methods
olsalazine	OC(=O)C1=C\C(C=CC1=O)=N/NC1=CC(C(O)=O)=C(O)C=C1	2.3	https://doi.org/10.1021/jm980527a	Molecular Hashkeys: A Novel Method for Molecular Characterization and Its Application for Predicting Important Pharmaceutical Properties of Molecules
Mesna	[Na+].[O-]S(=O)(=O)CCS	77	https://doi.org/10.1016/j.ejmech.2009.11.034	Neural computational prediction of oral drug absorption based on CODES 2D descriptors
cromolyn sodium	[Na+].[Na+].OC(COC1=C2C(=O)C=C(OC2=CC=C1)C([O-])=O)COC1=C2C(=O)C=C(OC2=CC=C1)C([O-])=O	4	https://doi.org/10.1016/j.ejmech.2009.11.034	Neural computational prediction of oral drug absorption based on CODES 2D descriptors
Sorivudine	OC[C@H]1O[C@H]([C@@H](O)[C@@H]1O)N1C=C(\C=C\Br)C(=O)NC1=O	82	https://doi.org/10.1016/j.ejmech.2009.11.034	Neural computational prediction of oral drug absorption based on CODES 2D descriptors
Ascorbic acid	OC[C@H](O)[C@H]1OC(=O)C(O)=C1O	35	https://doi.org/10.1016/j.ejmech.2009.11.034	Neural computational prediction of oral drug absorption based on CODES 2D descriptors
Sulfasalazine	OC(=O)C1=CC(=CC=C1O)\N=N\C1=CC=C(C=C1)S(=O)(=O)NC1=CC=CC=N1	59	https://doi.org/10.1016/j.ejmech.2009.11.034	Neural computational prediction of oral drug absorption based on CODES 2D descriptors
olsalazine	OC(=O)C1=CC(=CC=C1O)\N=N\C1=CC=C(O)C(=C1)C(O)=O	24	https://doi.org/10.1016/j.ejmech.2009.11.034	Neural computational prediction of oral drug absorption based on CODES 2D descriptors
Phenytoin	OC1=NC(=O)C(N1)(C1=CC=CC=C1)C1=CC=CC=C1	90	https://doi.org/10.1016/j.ejmech.2009.11.034	Neural computational prediction of oral drug absorption based on CODES 2D descriptors
Acyclovir	NC1=NC(O)=C2N=CN(COCCO)C2=N1	23	https://doi.org/10.1016/j.ejmech.2009.11.034	Neural computational prediction of oral drug absorption based on CODES 2D descriptors
Minoxidil	NC1=CC(=NC(N)=[N+]1[O-])N1CCCCC1	98	https://doi.org/10.1016/j.ejmech.2009.11.034	Neural computational prediction of oral drug absorption based on CODES 2D descriptors
-	N[C@H](CC1=CC=CC=C1)C(=O)N1CCC[C@H]1C(O)=O	100	https://doi.org/10.1016/j.ejmech.2009.11.034	Neural computational prediction of oral drug absorption based on CODES 2D descriptors
Cycloserine	N[C@@H]1CONC1=O	73	https://doi.org/10.1016/j.ejmech.2009.11.034	Neural computational prediction of oral drug absorption based on CODES 2D descriptors
levodopa	N[C@@H](CC1=CC=C(O)C(O)=C1)C(O)=O	86	https://doi.org/10.1016/j.ejmech.2009.11.034	Neural computational prediction of oral drug absorption based on CODES 2D descriptors
cefatrizine	N[C@@H](C(=O)N[C@H]1[C@H]2SCC(CSC3=CNN=N3)=C(N2C1=O)C(O)=O)C1=CC=C(O)C=C1	75	https://doi.org/10.1016/j.ejmech.2009.11.034	Neural computational prediction of oral drug absorption based on CODES 2D descriptors
Loracarbef	N[C@@H](C(=O)N[C@H]1[C@H]2CCC(Cl)=C(N2C1=O)C(O)=O)C1=CC=CC=C1	100	https://doi.org/10.1016/j.ejmech.2009.11.034	Neural computational prediction of oral drug absorption based on CODES 2D descriptors
Chlorothiazide	NS(=O)(=O)C1=CC2=C(C=C1Cl)N=CNS2(=O)=O	49	https://doi.org/10.1016/j.ejmech.2009.11.034	Neural computational prediction of oral drug absorption based on CODES 2D descriptors
azosemide	NS(=O)(=O)C1=CC(C2=NNN=N2)=C(NCC2=CC=CS2)C=C1Cl	10	https://doi.org/10.1016/j.ejmech.2009.11.034	Neural computational prediction of oral drug absorption based on CODES 2D descriptors
Tranexamic acid	NC[C@H]1CC[C@@H](CC1)C(O)=O	55	https://doi.org/10.1016/j.ejmech.2009.11.034	Neural computational prediction of oral drug absorption based on CODES 2D descriptors
Framycetin	NC[C@@H]1O[C@H](O[C@@H]2[C@@H](CO)O[C@@H](O[C@@H]3[C@@H](O)[C@H](N)C[C@H](N)[C@H]3O[C@H]3O[C@H](CN)[C@@H](O)[C@H](O)[C@H]3N)[C@@H]2O)[C@H](N)[C@@H](O)[C@@H]1O	0	https://doi.org/10.1016/j.ejmech.2009.11.034	Neural computational prediction of oral drug absorption based on CODES 2D descriptors
lisinopril	NCCCC[C@H](N[C@@H](CCC1=CC=CC=C1)C(O)=O)C(=O)N1CCC[C@H]1C(O)=O	28	https://doi.org/10.1016/j.ejmech.2009.11.034	Neural computational prediction of oral drug absorption based on CODES 2D descriptors
eflornithine	NCCCC(N)(C(F)F)C(O)=O	55	https://doi.org/10.1016/j.ejmech.2009.11.034	Neural computational prediction of oral drug absorption based on CODES 2D descriptors
Gabapentin	NCC1(CC(O)=O)CCCCC1	59	https://doi.org/10.1016/j.ejmech.2009.11.034	Neural computational prediction of oral drug absorption based on CODES 2D descriptors
-	NC1=NC2OC[C@H]3O[C@H]([C@@H](O)[C@@H]3O)N2C=C1F	32	https://doi.org/10.1016/j.ejmech.2009.11.034	Neural computational prediction of oral drug absorption based on CODES 2D descriptors
Ribavirin	NC(=O)C1=NN(C=N1)[C@@H]1O[C@H](CO)[C@@H](O)[C@H]1O	33	https://doi.org/10.1016/j.ejmech.2009.11.034	Neural computational prediction of oral drug absorption based on CODES 2D descriptors
Tenidap	NC(=O)N1C(=O)\C(=C(/O)C2=CC=CS2)C2=CC(Cl)=CC=C12	89	https://doi.org/10.1016/j.ejmech.2009.11.034	Neural computational prediction of oral drug absorption based on CODES 2D descriptors
Famotidine	NC(N)=NC1=NC(CSCC\C(N)=N\S(N)(=O)=O)=CS1	28	https://doi.org/10.1016/j.ejmech.2009.11.034	Neural computational prediction of oral drug absorption based on CODES 2D descriptors
Chloroform	ClC(Cl)Cl	100	https://doi.org/10.1016/j.ejmech.2009.11.034	Neural computational prediction of oral drug absorption based on CODES 2D descriptors
Isoxicam	CN1C(C(=O)NC2=NOC(C)=C2)=C(O)C2=CC=CC=C2S1(=O)=O	100	https://doi.org/10.1016/j.ejmech.2009.11.034	Neural computational prediction of oral drug absorption based on CODES 2D descriptors
Cimetidine	CN\C(NC#N)=N\CCSCC1=C(C)NC=N1	64	https://doi.org/10.1016/j.ejmech.2009.11.034	Neural computational prediction of oral drug absorption based on CODES 2D descriptors
Tiagabine	CC1=C(SC=C1)C(=CCCN1CCC[C@H](C1)C(O)=O)C1=C(C)C=CS1	90	https://doi.org/10.1016/j.ejmech.2009.11.034	Neural computational prediction of oral drug absorption based on CODES 2D descriptors
gliclazide	CC1=CC=C(C=C1)S(=O)(=O)NC(=O)NN1CC2CCCC2C1	65	https://doi.org/10.1016/j.ejmech.2009.11.034	Neural computational prediction of oral drug absorption based on CODES 2D descriptors
Methyldopa	C[C@](N)(CC1=CC=C(O)C(O)=C1)C(O)=O	41	https://doi.org/10.1016/j.ejmech.2009.11.034	Neural computational prediction of oral drug absorption based on CODES 2D descriptors
spironolactone	CC(=O)S[C@@H]1CC2=CC(=O)CC[C@]2(C)[C@H]2CC[C@@]3(C)[C@@H](CC[C@@]33CCC(=O)O3)[C@H]12	73	https://doi.org/10.1016/j.ejmech.2009.11.034	Neural computational prediction of oral drug absorption based on CODES 2D descriptors
Cymarin	CO[C@H]1C[C@H](O[C@H]2CC[C@]3(OC)[C@H]4CC[C@]5(C)[C@H](CC[C@]5(O)[C@@H]4CC[C@]3(O)C2)C2=CC(=O)OC2)O[C@H](C)[C@H]1O	47	https://doi.org/10.1016/j.ejmech.2009.11.034	Neural computational prediction of oral drug absorption based on CODES 2D descriptors
Etoposide	COC1=CC(=CC(OC)=C1O)[C@H]1[C@@H]2[C@H](COC2=O)[C@H](O[C@@H]2O[C@@H]3CO[C@@H](C)O[C@H]3[C@H](O)[C@H]2O)C2=CC3=C(OCO3)C=C12	50	https://doi.org/10.1016/j.ejmech.2009.11.034	Neural computational prediction of oral drug absorption based on CODES 2D descriptors
Fosfomycin	C[C@@H]1O[C@@H]1P(O)(O)=O	31	https://doi.org/10.1016/j.ejmech.2009.11.034	Neural computational prediction of oral drug absorption based on CODES 2D descriptors
Oxyfedrine	COC1=CC=CC(=C1)C(=O)CCN[C@@H](C)[C@H](O)C1=CC=CC=C1	84	https://doi.org/10.1016/j.ejmech.2009.11.034	Neural computational prediction of oral drug absorption based on CODES 2D descriptors
Aztreonam	C[C@H]1[C@H](NC(=O)C(=N/OC(C)(C)C(O)=O)\C2=CSC(N)=N2)C(=O)N1S(O)(=O)=O	100	https://doi.org/10.1016/j.ejmech.2009.11.034	Neural computational prediction of oral drug absorption based on CODES 2D descriptors
Enalaprilat	C[C@H](N[C@@H](CCC1=CC=CC=C1)C(O)=O)C(=O)N1CCC[C@H]1C(O)=O	25	https://doi.org/10.1016/j.ejmech.2009.11.034	Neural computational prediction of oral drug absorption based on CODES 2D descriptors
Prazosin	COC1=C(OC)C=C2C(N)=NC(=NC2=C1)N1CCN(CC1)C(=O)C1=CC=CO1	86	https://doi.org/10.1016/j.ejmech.2009.11.034	Neural computational prediction of oral drug absorption based on CODES 2D descriptors
ceftizoxime	CO\N=C(/C(=O)N[C@H]1[C@H]2SCC=C(N2C1=O)C(O)=O)C1=CSC(N)=N1	72	https://doi.org/10.1016/j.ejmech.2009.11.034	Neural computational prediction of oral drug absorption based on CODES 2D descriptors
cefuroxime	CO\N=C(/C(=O)N[C@H]1[C@H]2SCC(COC(N)=O)=C(N2C1=O)C(O)=O)C1=CC=CO1	100	https://doi.org/10.1016/j.ejmech.2009.11.034	Neural computational prediction of oral drug absorption based on CODES 2D descriptors
nizatidine	CNC(NCCSCC1=CSC(CN(C)C)=N1)=C[N+]([O-])=O	90	https://doi.org/10.1016/j.ejmech.2009.11.034	Neural computational prediction of oral drug absorption based on CODES 2D descriptors
Scopolamine	CN1[C@H]2C[C@@H](C[C@@H]1[C@@H]1O[C@@H]21)OC(=O)[C@H](CO)C1=CC=CC=C1	95	https://doi.org/10.1016/j.ejmech.2009.11.034	Neural computational prediction of oral drug absorption based on CODES 2D descriptors
Theophylline	CN1C2=C(N=CN2)C(=O)N(C)C1=O	100	https://doi.org/10.1016/j.ejmech.2009.11.034	Neural computational prediction of oral drug absorption based on CODES 2D descriptors
Atropine sulfate	OS(O)(=O)=O.CN1[C@H]2CC[C@@H]1C[C@@H](C2)OC(=O)C(CO)C1=CC=CC=C1	98	https://doi.org/10.1016/j.ejmech.2009.11.034	Neural computational prediction of oral drug absorption based on CODES 2D descriptors
distigmine bromide	[Br-].[Br-].CN(CCCCCCN(C)C(=O)OC1=CC=C[N+](C)=C1)C(=O)OC1=CC=C[N+](C)=C1	8	https://doi.org/10.1016/j.ejmech.2009.11.034	Neural computational prediction of oral drug absorption based on CODES 2D descriptors
ceftriaxone	CO\N=C(/C(=O)N[C@H]1[C@H]2SCC(CSC3=NC(=O)C(O)=NN3C)=C(N2C1=O)C(O)=O)C1=CSC(N)=N1	100	https://doi.org/10.1016/j.ejmech.2009.11.034	Neural computational prediction of oral drug absorption based on CODES 2D descriptors
Tenoxicam	CN1C(C(=O)NC2=CC=CC=N2)=C(O)C2=C(C=CS2)S1(=O)=O	100	https://doi.org/10.1016/j.ejmech.2009.11.034	Neural computational prediction of oral drug absorption based on CODES 2D descriptors
Bretylium tosylate	CC1=CC=C(C=C1)S([O-])(=O)=O.CC[N+](C)(C)CC1=CC=CC=C1Br	23	https://doi.org/10.1016/j.ejmech.2009.11.034	Neural computational prediction of oral drug absorption based on CODES 2D descriptors
Pravastatin	CC[C@H](C)C(=O)O[C@H]1C[C@H](O)C=C2C=C[C@H](C)[C@H](CC[C@@H](O)C[C@@H](O)CC(O)=O)[C@@H]12	34	https://doi.org/10.1016/j.ejmech.2009.11.034	Neural computational prediction of oral drug absorption based on CODES 2D descriptors
Ethambutol	CC[C@@H](CO)NCCN[C@@H](CC)CO	80	https://doi.org/10.1016/j.ejmech.2009.11.034	Neural computational prediction of oral drug absorption based on CODES 2D descriptors
enalapril	CCOC(=O)[C@H](CCC1=CC=CC=C1)N[C@@H](C)C(=O)N1CCC[C@H]1C(O)=O	66	https://doi.org/10.1016/j.ejmech.2009.11.034	Neural computational prediction of oral drug absorption based on CODES 2D descriptors
phenglutarimide	CCN(CC)CCC1(CCC(=O)NC1=O)C1=CC=CC=C1	100	https://doi.org/10.1016/j.ejmech.2009.11.034	Neural computational prediction of oral drug absorption based on CODES 2D descriptors
Norfloxacin	CCN1C=C(C(O)=O)C(=O)C2=CC(F)=C(C=C12)N1CCNCC1	71	https://doi.org/10.1016/j.ejmech.2009.11.034	Neural computational prediction of oral drug absorption based on CODES 2D descriptors
Telmisartan	CCCC1=NC2=C(C)C=C(C=C2N1CC1=CC=C(C=C1)C1=CC=CC=C1C(O)=O)C1=NC2=CC=CC=C2N1C	90	https://doi.org/10.1016/j.ejmech.2009.11.034	Neural computational prediction of oral drug absorption based on CODES 2D descriptors
Lincomycin	CCC[C@@H]1C[C@H](N(C)C1)C(=O)N[C@H]([C@@H](C)O)[C@H]1O[C@H](SC)[C@H](O)[C@@H](O)[C@H]1O	28	https://doi.org/10.1016/j.ejmech.2009.11.034	Neural computational prediction of oral drug absorption based on CODES 2D descriptors
Valproate sodium	[Na+].CCCC(CCC)C([O-])=O	100	https://doi.org/10.1016/j.ejmech.2009.11.034	Neural computational prediction of oral drug absorption based on CODES 2D descriptors
Ofloxacin	CC1COC2=C3N1C=C(C(O)=O)C(=O)C3=CC(F)=C2N1CCN(C)CC1	100	https://doi.org/10.1016/j.ejmech.2009.11.034	Neural computational prediction of oral drug absorption based on CODES 2D descriptors
Sulindac	C[S+]([O-])C1=CC=C(\C=C2\C(C)=C(CC(O)=O)C3=CC(F)=CC=C23)C=C1	90	https://doi.org/10.1016/j.ejmech.2009.11.034	Neural computational prediction of oral drug absorption based on CODES 2D descriptors
Topiramate	CC1(C)O[C@@H]2CO[C@@]3(COS(N)(=O)=O)OC(C)(C)O[C@H]3[C@@H]2O1	86	https://doi.org/10.1016/j.ejmech.2009.11.034	Neural computational prediction of oral drug absorption based on CODES 2D descriptors
Cefuroxime axetil	CO\N=C(/C(=O)N[C@H]1[C@H]2SCC(COC(N)=O)=C(N2C1=O)C(=O)OC(C)OC(C)=O)C1=CC=CO1	44	https://doi.org/10.1016/j.ejmech.2009.11.034	Neural computational prediction of oral drug absorption based on CODES 2D descriptors
iothalamate sodium	[Na+].CNC(=O)C1=C(I)C(NC(C)=O)=C(I)C(C([O-])=O)=C1I	2	https://doi.org/10.1016/j.ejmech.2009.11.034	Neural computational prediction of oral drug absorption based on CODES 2D descriptors
Cephalexin	CC1=C(N2[C@H](SC1)[C@H](NC(=O)[C@H](N)C1=CC=CC=C1)C2=O)C(O)=O	100	https://doi.org/10.1016/j.ejmech.2009.11.034	Neural computational prediction of oral drug absorption based on CODES 2D descriptors
Cefadroxil	CC1=C(N2[C@H](SC1)[C@H](NC(=O)[C@H](N)C1=CC=C(O)C=C1)C2=O)C(O)=O	100	https://doi.org/10.1016/j.ejmech.2009.11.034	Neural computational prediction of oral drug absorption based on CODES 2D descriptors
mibefradil	COCC(=O)O[C@]1(CCN(C)CCCC2=NC3=CC=CC=C3N2)CCC2=CC(F)=CC=C2[C@@H]1C(C)C	69	https://doi.org/10.1016/j.ejmech.2009.11.034	Neural computational prediction of oral drug absorption based on CODES 2D descriptors
Ampicillin	CC1(C)S[C@@H]2[C@H](NC(=O)[C@H](N)C3=CC=CC=C3)C(=O)N2[C@H]1C(O)=O	62	https://doi.org/10.1016/j.ejmech.2009.11.034	Neural computational prediction of oral drug absorption based on CODES 2D descriptors
Amoxicillin	CC1(C)S[C@@H]2[C@H](NC(=O)[C@H](N)C3=CC=C(O)C=C3)C(=O)N2[C@H]1C(O)=O	93	https://doi.org/10.1016/j.ejmech.2009.11.034	Neural computational prediction of oral drug absorption based on CODES 2D descriptors
Benzylpenicillin	CC1(C)S[C@@H]2[C@H](NC(=O)CC3=CC=CC=C3)C(=O)N2[C@H]1C(O)=O	30	https://doi.org/10.1016/j.ejmech.2009.11.034	Neural computational prediction of oral drug absorption based on CODES 2D descriptors
Penicillin V	CC1(C)S[C@@H]2[C@H](NC(=O)COC3=CC=CC=C3)C(=O)N2[C@H]1C(O)=O	59	https://doi.org/10.1016/j.ejmech.2009.11.034	Neural computational prediction of oral drug absorption based on CODES 2D descriptors
pirbuterol	CC(C)(C)NCC(O)C1=CC=C(O)C(CO)=N1	60	https://doi.org/10.1016/j.ejmech.2009.11.034	Neural computational prediction of oral drug absorption based on CODES 2D descriptors
Ximoprofen	CC(C(O)=O)C1=CC=C(C=C1)C1CCC\C(C1)=N\O	98	https://doi.org/10.1016/j.ejmech.2009.11.034	Neural computational prediction of oral drug absorption based on CODES 2D descriptors
Vigabatrin	NC(CCC(O)=O)C=C	58	https://doi.org/10.1016/j.ejmech.2009.11.034	Neural computational prediction of oral drug absorption based on CODES 2D descriptors
Testosterone	CC12CCC3C(CCC4=CC(=O)CCC34C)C1CCC2O	98	10.1021/jm970530e	Physicochemical High Throughput Screening: Parallel Artificial Membrane Permeation Assay in the Description of Passive Absorption Processes
-	N(N=NC1=CC=CC=C1)C1=CC=CC=C1	95	https://doi.org/10.1093/bioinformatics/btn415	PK/DB: database for pharmacokinetic properties and predictive in silico ADME models
-	OC1=CC=C(C=C1)C1=C(C(=O)C2=CC=C(OCCN3CCCCC3)C=C2)C2=C(S1)C=C(O)C=C2	60	https://doi.org/10.1093/bioinformatics/btn415	PK/DB: database for pharmacokinetic properties and predictive in silico ADME models
-	O[C@](CCN1CCCCC1)(C1CCCCC1)C1=CC=CC=C1	100	https://doi.org/10.1093/bioinformatics/btn415	PK/DB: database for pharmacokinetic properties and predictive in silico ADME models
-	O[C@H]([C@H]1CCCCN1)C1=CC(O)=C(O)C=C1	48	https://doi.org/10.1093/bioinformatics/btn415	PK/DB: database for pharmacokinetic properties and predictive in silico ADME models
-	O[C@H](CNCCNC(=O)N1CCOCC1)COC1=CC=C(O)C=C1	13	https://doi.org/10.1093/bioinformatics/btn415	PK/DB: database for pharmacokinetic properties and predictive in silico ADME models
-	OP(O)(=O)C(SC1=CC=C(Cl)C=C1)P(O)(O)=O	6	https://doi.org/10.1093/bioinformatics/btn415	PK/DB: database for pharmacokinetic properties and predictive in silico ADME models
-	OC[C@@H](O)[C@H]1OC(O)=C(O)C1=O	35	https://doi.org/10.1093/bioinformatics/btn415	PK/DB: database for pharmacokinetic properties and predictive in silico ADME models
-	OCC1OC(C(O)C1O)N1C=C(C=CBr)C(=O)NC1=O	82	https://doi.org/10.1093/bioinformatics/btn415	PK/DB: database for pharmacokinetic properties and predictive in silico ADME models
-	OC(=O)CC1=CC2=C(C=C1)C(=O)C1=C(CS2)C=CC=C1	97	https://doi.org/10.1093/bioinformatics/btn415	PK/DB: database for pharmacokinetic properties and predictive in silico ADME models
-	OC(=O)CCN1C2=C(C[C@@H](CC2)NS(=O)(=O)C2=CC=C(F)C=C2)C2=C1C=CC=C2	83	https://doi.org/10.1093/bioinformatics/btn415	PK/DB: database for pharmacokinetic properties and predictive in silico ADME models
-	[Cl-].OC(C(=O)OC1CC2CCC(C1)[N+]21CCCC1)(C1=CC=CC=C1)C1=CC=CC=C1	10	https://doi.org/10.1093/bioinformatics/btn415	PK/DB: database for pharmacokinetic properties and predictive in silico ADME models
-	OC(=O)C1=CC(C=CC1=O)=NNC1=CC=C(C=C1)S(=O)(=O)NC1=CC=CC=N1	62	https://doi.org/10.1093/bioinformatics/btn415	PK/DB: database for pharmacokinetic properties and predictive in silico ADME models
-	ClCCN(CCCl)P1(=O)OCCCN1CCCl	100	https://doi.org/10.1093/bioinformatics/btn415	PK/DB: database for pharmacokinetic properties and predictive in silico ADME models
-	O=C1N=CN=C2NNC=C12	85	https://doi.org/10.1093/bioinformatics/btn415	PK/DB: database for pharmacokinetic properties and predictive in silico ADME models
-	ClC1=C(Cl)C2=C(NC3=NC(=O)CN3C2)C=C1	70	https://doi.org/10.1093/bioinformatics/btn415	PK/DB: database for pharmacokinetic properties and predictive in silico ADME models
-	NC1=NC2=C(N=CN2[C@@H]2C[C@@H](CO)C=C2)C(N)=N1	68	https://doi.org/10.1093/bioinformatics/btn415	PK/DB: database for pharmacokinetic properties and predictive in silico ADME models
-	NC[C@@H]1O[C@@H](O[C@H]2[C@@H](N)C[C@@H](N)[C@H](O[C@H]3O[C@@H](CO)[C@H](O)[C@@H](N)[C@H]3O)[C@H]2O)[C@H](N)C[C@@H]1O	0	https://doi.org/10.1093/bioinformatics/btn415	PK/DB: database for pharmacokinetic properties and predictive in silico ADME models
-	NCC[C@@H](O)C(=O)N[C@@H]1C[C@H](N)[C@H](O[C@H]2O[C@H](CN)CC[C@@H]2N)[C@H](O)[C@H]1O[C@@H]1O[C@H](CO)[C@H](O)[C@H](N)[C@H]1O	0	https://doi.org/10.1093/bioinformatics/btn415	PK/DB: database for pharmacokinetic properties and predictive in silico ADME models
-	NCC[C@@H](O)C(=O)N[C@@H]1C[C@H](N)[C@H](O[C@H]2O[C@H](CN)[C@H](O)[C@H](O)[C@@H]2O)[C@H](O)[C@H]1O[C@@H]1O[C@H](CO)[C@H](O)[C@@H](N)[C@@H]1O	0	https://doi.org/10.1093/bioinformatics/btn415	PK/DB: database for pharmacokinetic properties and predictive in silico ADME models
-	NC(NC1=CC=CC=C1)=NC1=CC=CC=C1	89	https://doi.org/10.1093/bioinformatics/btn415	PK/DB: database for pharmacokinetic properties and predictive in silico ADME models
-	NC1=NC(=S)C2=C(N1)N=CN2	30	https://doi.org/10.1093/bioinformatics/btn415	PK/DB: database for pharmacokinetic properties and predictive in silico ADME models
-	NC(N)=NC(=O)C1=C(N)N=C(N)C(Cl)=N1	50	https://doi.org/10.1093/bioinformatics/btn415	PK/DB: database for pharmacokinetic properties and predictive in silico ADME models
-	NC1=NC(=O)N(C=C1)[C@H]1CC[C@@H](CO)O1	85	https://doi.org/10.1093/bioinformatics/btn415	PK/DB: database for pharmacokinetic properties and predictive in silico ADME models
-	OC[C@H]1O[C@@H]2[C@H](OC3=NC(=N)C(F)=CN23)[C@@H]1O	32	https://doi.org/10.1093/bioinformatics/btn415	PK/DB: database for pharmacokinetic properties and predictive in silico ADME models
-	OC[C@@H]1O[C@H](OC[C@@H]2O[C@@H](O[C@H](C#N)C3=CC=CC=C3)[C@@H](O)[C@@H](O)[C@H]2O)[C@H](O)[C@H](O)[C@H]1O	5	https://doi.org/10.1093/bioinformatics/btn415	PK/DB: database for pharmacokinetic properties and predictive in silico ADME models
-	CC1=NN=C2CN=C(C3=C(Cl)C=CC=C3)C3=C(C=CC(Cl)=C3)N12	85	https://doi.org/10.1093/bioinformatics/btn415	PK/DB: database for pharmacokinetic properties and predictive in silico ADME models
-	COC1=CC=CC=C1OCCNC[C@H](O)C1=CC=C(C)C=C1S(N)(=O)=O	100	https://doi.org/10.1093/bioinformatics/btn415	PK/DB: database for pharmacokinetic properties and predictive in silico ADME models
-	CC1=NOC(NS(=O)(=O)C2=CC=C(N)C=C2)=C1C	95	https://doi.org/10.1093/bioinformatics/btn415	PK/DB: database for pharmacokinetic properties and predictive in silico ADME models
-	CC1=C(SC=C1)C(=CCCN1CCCC(C1)C(O)=O)C1=C(C)C=CS1	90	https://doi.org/10.1093/bioinformatics/btn415	PK/DB: database for pharmacokinetic properties and predictive in silico ADME models
-	CC1=CC=C(C=C1)C(=CCN1CCCC1)C1=CC=CC(C=CC(O)=O)=N1	88	https://doi.org/10.1093/bioinformatics/btn415	PK/DB: database for pharmacokinetic properties and predictive in silico ADME models
-	COC1=CC(C)=C(C=C1OC)[S@@](C)=O	99	https://doi.org/10.1093/bioinformatics/btn415	PK/DB: database for pharmacokinetic properties and predictive in silico ADME models
-	COCCCOC1=CC=NC(C[S@@](=O)C2=NC3=C(N2)C=CC=C3)=C1C	90	https://doi.org/10.1093/bioinformatics/btn415	PK/DB: database for pharmacokinetic properties and predictive in silico ADME models
-	CC1=CC2=C(C=C1C)N(C[C@H](O)[C@@H](O)[C@H](O)CO)C1=NC(=O)NC(=O)C1=N2	80	https://doi.org/10.1093/bioinformatics/btn415	PK/DB: database for pharmacokinetic properties and predictive in silico ADME models
-	C[C@]12CC[C@H]3[C@H](CCC4=CC(=O)CC[C@]34C)[C@@H]1CC[C@H]2O	98	https://doi.org/10.1093/bioinformatics/btn415	PK/DB: database for pharmacokinetic properties and predictive in silico ADME models
-	C[C@H]1O[C@H](O[C@H]2[C@H](CO)O[C@H](O[C@H]3[C@H](CO)O[C@H](O)[C@@H](O)[C@@H]3O)[C@H](O)[C@H]2O)[C@@H](O)[C@@H](O)[C@@H]1N[C@H]1C=C(CO)[C@@H](O)[C@@H](O)[C@@H]1O	2	https://doi.org/10.1093/bioinformatics/btn415	PK/DB: database for pharmacokinetic properties and predictive in silico ADME models
-	C[C@H]1SC2=C(C(O)=O)C(=O)C3=C(C=C(N4CCN(CC5=C(C)OC(=O)O5)CC4)C(F)=C3)N12	50	https://doi.org/10.1093/bioinformatics/btn415	PK/DB: database for pharmacokinetic properties and predictive in silico ADME models
-	C[C@@H]1CC2=C(CCC(=O)C2)[C@H]2CC[C@@]3(C)[C@@H](CC[C@]3(O)C#C)[C@H]12	90	https://doi.org/10.1093/bioinformatics/btn415	PK/DB: database for pharmacokinetic properties and predictive in silico ADME models
-	C[C@H](NCCC1=CC=C(O)C=C1)[C@H](O)C1=CC=C(O)C=C1	95	https://doi.org/10.1093/bioinformatics/btn415	PK/DB: database for pharmacokinetic properties and predictive in silico ADME models
-	C[C@H](N)C(=O)NC1=C(C)C=CC=C1C	100	https://doi.org/10.1093/bioinformatics/btn415	PK/DB: database for pharmacokinetic properties and predictive in silico ADME models
-	CSC1=CC2=C(C=C1)N=CN(C=CC(O)=O)C2=O	99	https://doi.org/10.1093/bioinformatics/btn415	PK/DB: database for pharmacokinetic properties and predictive in silico ADME models
-	COC1=CC2=C(C=CN=C2C=C1)[C@@H](O)[C@@H]1C[C@@H]2CC[N@]1C[C@@H]2C=C	85	https://doi.org/10.1093/bioinformatics/btn415	PK/DB: database for pharmacokinetic properties and predictive in silico ADME models
-	COC1=CC=C2N=CC=C([C@H](O)[C@@H]3C[C@@H]4CC[N@]3C[C@@H]4C=C)C2=C1	80.5	https://doi.org/10.1093/bioinformatics/btn415	PK/DB: database for pharmacokinetic properties and predictive in silico ADME models
-	CN1[C@H]2C[C@@H](C[C@@H]1[C@H]1O[C@@H]21)OC(=O)[C@H](CO)C1=CC=CC=C1	94	https://doi.org/10.1093/bioinformatics/btn415	PK/DB: database for pharmacokinetic properties and predictive in silico ADME models
-	CN1N=NC2=C(N=CN2C1=O)C(N)=O	100	https://doi.org/10.1093/bioinformatics/btn415	PK/DB: database for pharmacokinetic properties and predictive in silico ADME models
-	CN1C2=C(C=CC=C2)[C@@H](NCCCCCCC(O)=O)C2=C(C=C(Cl)C=C2)S1(=O)=O	99	https://doi.org/10.1093/bioinformatics/btn415	PK/DB: database for pharmacokinetic properties and predictive in silico ADME models
-	CN1C2=CC=C(Cl)C=C2C(=N[C@@H](O)C1=O)C1=CC=CC=C1	95	https://doi.org/10.1093/bioinformatics/btn415	PK/DB: database for pharmacokinetic properties and predictive in silico ADME models
-	CN1[C@H]2CC[C@@H]1CC(C2)OC(=O)C1=CNC2=CC=CC=C12	95	https://doi.org/10.1093/bioinformatics/btn415	PK/DB: database for pharmacokinetic properties and predictive in silico ADME models
-	CN1CCN(CC1)C(=O)O[C@@H]1N(C(=O)C2=C1N=CC=N2)C1=CC=C(Cl)C=N1	98	https://doi.org/10.1093/bioinformatics/btn415	PK/DB: database for pharmacokinetic properties and predictive in silico ADME models
-	COC1=C(C2=C(C=C1)C(=CC=C2)C(=S)N(C)CC(O)=O)C(F)(F)F	66	https://doi.org/10.1093/bioinformatics/btn415	PK/DB: database for pharmacokinetic properties and predictive in silico ADME models
-	Cl.Cl.CN(C)C1=CC=C(NC(=O)N(CC2=CC(CN(C3CCCCCC3)C(=O)NC3=CC=C(C=C3)N(C)C)=CC=C2)C2CCCCCC2)C=C1	40	https://doi.org/10.1093/bioinformatics/btn415	PK/DB: database for pharmacokinetic properties and predictive in silico ADME models
-	COC1=CC=CC(=C1)[C@@]1(O)CCCC[C@@H]1CN(C)C	95	https://doi.org/10.1093/bioinformatics/btn415	PK/DB: database for pharmacokinetic properties and predictive in silico ADME models
-	CN(C)C(=O)OC1=CN(C)C=CC1	10	https://doi.org/10.1093/bioinformatics/btn415	PK/DB: database for pharmacokinetic properties and predictive in silico ADME models
-	CN(C)C(=N)N=C(N)N	54	https://doi.org/10.1093/bioinformatics/btn415	PK/DB: database for pharmacokinetic properties and predictive in silico ADME models
-	CN(N=O)C(=O)N[C@H]1[C@@H](O)O[C@H](CO)[C@@H](O)[C@@H]1O	0	https://doi.org/10.1093/bioinformatics/btn415	PK/DB: database for pharmacokinetic properties and predictive in silico ADME models
-	CN1C(=C(O)NC2=CC=CC=N2)C(=O)C2=C(C=CS2)S1(=O)=O	100	https://doi.org/10.1093/bioinformatics/btn415	PK/DB: database for pharmacokinetic properties and predictive in silico ADME models
-	CN1C(=C(O)NC2=NC=CS2)C(=O)C2=CC=CC=C2S1(=O)=O	100	https://doi.org/10.1093/bioinformatics/btn415	PK/DB: database for pharmacokinetic properties and predictive in silico ADME models
-	CC[C@@]12CCCN3CCC4=C([C@H]13)N(C1=C4C=CC=C1)C(=C2)C(O)=O	50	https://doi.org/10.1093/bioinformatics/btn415	PK/DB: database for pharmacokinetic properties and predictive in silico ADME models
-	CC[C@H]1OC(=O)[C@@H](C)C(=O)[C@@H](C)[C@@H](O[C@@H]2O[C@H](C)C[C@@H]([C@@H]2O)N(C)C)[C@@](C)(C[C@@H](C)C(=O)[C@@H](C)[C@H]2N(CCCCN3C=NC(=C3)C3=CN=CC=C3)C(=O)O[C@]12C)OC	90	https://doi.org/10.1093/bioinformatics/btn415	PK/DB: database for pharmacokinetic properties and predictive in silico ADME models
-	CCOC1=CC=CC=C1OC[C@H]1CNCCO1	99	https://doi.org/10.1093/bioinformatics/btn415	PK/DB: database for pharmacokinetic properties and predictive in silico ADME models
-	CCOC1=CC=CC=C1OCCN[C@H](C)CC1=CC=C(OC)C(=C1)S(N)(=O)=O	100	https://doi.org/10.1093/bioinformatics/btn415	PK/DB: database for pharmacokinetic properties and predictive in silico ADME models
-	CCO[C@@H](CC1=CC=C(OCCC2=CC=C(OS(C)(=O)=O)C=C2)C=C1)C(O)=O	100	https://doi.org/10.1093/bioinformatics/btn415	PK/DB: database for pharmacokinetic properties and predictive in silico ADME models
-	CCOC(=O)[C@@]1(CCC=C[C@H]1N(C)C)C1=CC=CC=C1	100	https://doi.org/10.1093/bioinformatics/btn415	PK/DB: database for pharmacokinetic properties and predictive in silico ADME models
-	CCOC(=O)[C@H](CCC1=CC=CC=C1)N[C@H](C)C(=O)N1[C@H]2CCCC[C@@H]2C[C@H]1C(O)=O	50	https://doi.org/10.1093/bioinformatics/btn415	PK/DB: database for pharmacokinetic properties and predictive in silico ADME models
-	CCOC(=O)[C@H](CCC1=CC=CC=C1)N[C@@H](C)C(=O)N1[C@H]2CCC[C@H]2C[C@H]1C(O)=O	60	https://doi.org/10.1093/bioinformatics/btn415	PK/DB: database for pharmacokinetic properties and predictive in silico ADME models
-	CCOC(=O)[C@H](CCC1=CC=CC=C1)N[C@@H](C)C(=O)N1CC2=CC=CC=C2C[C@H]1C(O)=O	60	https://doi.org/10.1093/bioinformatics/btn415	PK/DB: database for pharmacokinetic properties and predictive in silico ADME models
-	CCOC(=O)C1=C(COCCN)NC(C)=C(C1C1=CC=CC=C1Cl)C(=O)OC	87	https://doi.org/10.1093/bioinformatics/btn415	PK/DB: database for pharmacokinetic properties and predictive in silico ADME models
-	CCN1CCC[C@@H]1CNC(=O)C1=C(OC)C=CC(=C1)S(N)(=O)=O	44	https://doi.org/10.1093/bioinformatics/btn415	PK/DB: database for pharmacokinetic properties and predictive in silico ADME models
-	CCN1CCCC1CNC(=O)C1=C(OC)C=CC(Br)=C1OC	100	https://doi.org/10.1093/bioinformatics/btn415	PK/DB: database for pharmacokinetic properties and predictive in silico ADME models
-	CCN(CC)CC1=C(O)C=CC(NC2=CC=NC3=C2C=CC(Cl)=C3)=C1	70	https://doi.org/10.1093/bioinformatics/btn415	PK/DB: database for pharmacokinetic properties and predictive in silico ADME models
-	CCCNC[C@@H](O)COC1=C(C=CC=C1)C(=O)CCC1=CC=CC=C1	95	https://doi.org/10.1093/bioinformatics/btn415	PK/DB: database for pharmacokinetic properties and predictive in silico ADME models
-	CCCN1CC(CC2CC3=C(CC12)C=CC=C3O)NS(=O)(=O)N(CC)CC	100	https://doi.org/10.1093/bioinformatics/btn415	PK/DB: database for pharmacokinetic properties and predictive in silico ADME models
-	CCCCC(=O)N(CC1=CC=C(C=C1)C1=CC=CC=C1C1=NN=NN1)[C@H](C(C)C)C(O)=O	55	https://doi.org/10.1093/bioinformatics/btn415	PK/DB: database for pharmacokinetic properties and predictive in silico ADME models
-	CCCC(C)C1(CC=C)C(=O)NC(=O)NC1=O	90	https://doi.org/10.1093/bioinformatics/btn415	PK/DB: database for pharmacokinetic properties and predictive in silico ADME models
-	CCC(=O)O[C@](CC1=CC=CC=C1)([C@H](C)CN(C)C)C1=CC=CC=C1	95	https://doi.org/10.1093/bioinformatics/btn415	PK/DB: database for pharmacokinetic properties and predictive in silico ADME models
-	CCC1(CCC(=O)NC1=O)C1=CC=C(N)C=C1	100	https://doi.org/10.1093/bioinformatics/btn415	PK/DB: database for pharmacokinetic properties and predictive in silico ADME models
-	CCC1(CCC(C)C)C(=O)NC(=O)NC1=O	95	https://doi.org/10.1093/bioinformatics/btn415	PK/DB: database for pharmacokinetic properties and predictive in silico ADME models
-	CC1=CN=C[C@H](N1O)C(O)=O	95	https://doi.org/10.1093/bioinformatics/btn415	PK/DB: database for pharmacokinetic properties and predictive in silico ADME models
-	CC1=C(CC(O)=O)C2=C(C=CC(F)=C2)C1=CC1=CC=C(C=C1)S(C)=O	90	https://doi.org/10.1093/bioinformatics/btn415	PK/DB: database for pharmacokinetic properties and predictive in silico ADME models
-	CC1(OC(=CC1=O)C(O)=O)C1=CC=CC=C1	73	https://doi.org/10.1093/bioinformatics/btn415	PK/DB: database for pharmacokinetic properties and predictive in silico ADME models
-	CC(=CCO)C=CC=C(C)C=CC1=C(C)CCCC1(C)C	80	https://doi.org/10.1093/bioinformatics/btn415	PK/DB: database for pharmacokinetic properties and predictive in silico ADME models
-	CC(=CC(O)=O)C1=NC(=CC=C1)C(=CCN1CCCC1)C1=CC=C(C)C=C1	88	https://doi.org/10.1093/bioinformatics/btn415	PK/DB: database for pharmacokinetic properties and predictive in silico ADME models
-	CC(N(O)C(N)=O)C1=CC2=CC=CC=C2S1	100	https://doi.org/10.1093/bioinformatics/btn415	PK/DB: database for pharmacokinetic properties and predictive in silico ADME models
-	CNC(=O)C1=C(I)C(C(O)=O)=C(I)C(NC(C)=O)=C1I	4.1	https://doi.org/10.1093/bioinformatics/btn415	PK/DB: database for pharmacokinetic properties and predictive in silico ADME models
-	CC(=O)N[C@@H]1[C@H](C=C(O[C@H]1[C@H](O)[C@H](O)CO)C(O)=O)N=C(N)N	2	https://doi.org/10.1093/bioinformatics/btn415	PK/DB: database for pharmacokinetic properties and predictive in silico ADME models
-	CC(O)CN1C=NC2=C1C(=O)N(C)C(=O)N2C	100	https://doi.org/10.1093/bioinformatics/btn415	PK/DB: database for pharmacokinetic properties and predictive in silico ADME models
-	CC(=O)C[C@H](C1=CC=CC=C1)C1=C(O)OC2=C(C=CC=C2)C1=O	98	https://doi.org/10.1093/bioinformatics/btn415	PK/DB: database for pharmacokinetic properties and predictive in silico ADME models
-	CC(CN(C)C)CN1C2=CC=CC=C2SC2=CC=CC=C12	80	https://doi.org/10.1093/bioinformatics/btn415	PK/DB: database for pharmacokinetic properties and predictive in silico ADME models
-	COC1CC(CCC1O)C=C(C)C1OC(=O)C2CCCCN2C(=O)C(=O)C2(O)OC(C(CC2C)OC)C(CC(C)CC(C)=CC(CC=C)C(=O)CC(O)C1C)OC	15	https://doi.org/10.1093/bioinformatics/btn415	PK/DB: database for pharmacokinetic properties and predictive in silico ADME models
-	COC1=C(C)C(C)=C(C=CC(C)=CC=CC(C)=CC(O)=O)C(C)=C1	95	https://doi.org/10.1093/bioinformatics/btn415	PK/DB: database for pharmacokinetic properties and predictive in silico ADME models
-	CC1CN(CC(C)N1)C1=C(F)C2=C(C(N)=C1F)C(=O)C(=CN2C1CC1)C(O)=O	90	https://doi.org/10.1093/bioinformatics/btn415	PK/DB: database for pharmacokinetic properties and predictive in silico ADME models
-	COC1=CC=C(CCN(C)CCC[C@@](C#N)(C(C)C)C2=CC(OC)=C(OC)C=C2)C=C1OC	97.5	https://doi.org/10.1093/bioinformatics/btn415	PK/DB: database for pharmacokinetic properties and predictive in silico ADME models
-	CC(C)[C@H](N)C(=O)OCCOCN1C=NC2=C1NC(N)=NC2=O	68	https://doi.org/10.1093/bioinformatics/btn415	PK/DB: database for pharmacokinetic properties and predictive in silico ADME models
-	CC(C)[C@H](NC(=O)[C@H](C[C@H](O)[C@H](CC1=CC=CC=C1)NC(=O)OC(C)(C)C)CC1=CC=CC=C1)C(O)=O	83	https://doi.org/10.1093/bioinformatics/btn415	PK/DB: database for pharmacokinetic properties and predictive in silico ADME models
-	CC(C)[C@H](NC(=O)N(C)CC1=CSC(=N1)C(C)C)C(=O)N[C@H](C[C@H](O)[C@H](CC1=CC=CC=C1)NC(=O)OCC1=CN=CS1)CC1=CC=CC=C1	68	https://doi.org/10.1093/bioinformatics/btn415	PK/DB: database for pharmacokinetic properties and predictive in silico ADME models
-	CC(C)NC[C@@H](O)COC1=CC=CC2=C1C=CC=C2	99	https://doi.org/10.1093/bioinformatics/btn415	PK/DB: database for pharmacokinetic properties and predictive in silico ADME models
-	CC(C)NC[C@@H](O)COC1=CC=C(CC(N)=O)C=C1	54	https://doi.org/10.1093/bioinformatics/btn415	PK/DB: database for pharmacokinetic properties and predictive in silico ADME models
-	CC(C)NC[C@H](O)C1=CC(NS(C)(=O)=O)=CC=C1	95	https://doi.org/10.1093/bioinformatics/btn415	PK/DB: database for pharmacokinetic properties and predictive in silico ADME models
-	CC(C)CCCC(C)C1CCC2C(CCCC12C)=CC=C1CC(O)CC(O)C1=C	100	https://doi.org/10.1093/bioinformatics/btn415	PK/DB: database for pharmacokinetic properties and predictive in silico ADME models
-	CC(C)CC(N(C)C)C1(CCC1)C1=CC=C(Cl)C=C1	77	https://doi.org/10.1093/bioinformatics/btn415	PK/DB: database for pharmacokinetic properties and predictive in silico ADME models
-	CC1(C)S[C@H]2[C@H](NC(=O)[C@@H](N)C3=CC=CC=C3)C(=O)N2[C@@H]1C(O)=O	62	https://doi.org/10.1093/bioinformatics/btn415	PK/DB: database for pharmacokinetic properties and predictive in silico ADME models
-	CC1(C)[C@@H](N2[C@@H](CC2=O)S1(=O)=O)C(O)=O	5	https://doi.org/10.1093/bioinformatics/btn415	PK/DB: database for pharmacokinetic properties and predictive in silico ADME models
-	CC1(C)S[C@@H]2[C@H](NC(=O)[C@H](C(O)=O)C3=CSC=C3)C(=O)N2[C@H]1C(O)=O	5	https://doi.org/10.1093/bioinformatics/btn415	PK/DB: database for pharmacokinetic properties and predictive in silico ADME models
-	CC1(C)S[C@H]2[C@@H](NC(=O)[C@H](N)C3=CC=C(O)C=C3)C(=O)N2[C@H]1C(O)=O	92.75	https://doi.org/10.1093/bioinformatics/btn415	PK/DB: database for pharmacokinetic properties and predictive in silico ADME models
-	CC1(C)OC2CC3C4CCC5=CC(=O)C=CC5(C)C4(F)C(O)CC3(C)C2(O1)C(=O)CO	90	https://doi.org/10.1093/bioinformatics/btn415	PK/DB: database for pharmacokinetic properties and predictive in silico ADME models
-	CC(C)(C)C1=CC=C(C=C1)[C@@H](O)CCCN1CCC(CC1)C(O)(C1=CC=CC=C1)C1=CC=CC=C1	100	https://doi.org/10.1093/bioinformatics/btn415	PK/DB: database for pharmacokinetic properties and predictive in silico ADME models
-	CC(C)(C)NC[C@@H](O)C1=CC(CO)=C(O)C=C1	83	https://doi.org/10.1093/bioinformatics/btn415	PK/DB: database for pharmacokinetic properties and predictive in silico ADME models
-	CC(C)(C)NC[C@H](O)C1=CC(O)=CC(O)=C1	62.5	https://doi.org/10.1093/bioinformatics/btn415	PK/DB: database for pharmacokinetic properties and predictive in silico ADME models
-	CC(C)(C)NC[C@H](O)C1=CC(CO)=C(O)C=C1	83	https://doi.org/10.1093/bioinformatics/btn415	PK/DB: database for pharmacokinetic properties and predictive in silico ADME models
-	CC(C)(C)NC(=O)[C@@H]1C[C@@H]2CCCC[C@@H]2CN1C[C@@H](O)[C@H](CC1=CC=CC=C1)NC(=O)[C@H](CC(N)=O)NC(=O)C1=NC2=CC=CC=C2C=C1	30	https://doi.org/10.1093/bioinformatics/btn415	PK/DB: database for pharmacokinetic properties and predictive in silico ADME models
-	CN(CC=CC#CC(C)(C)C)CC1=CC=CC2=CC=CC=C12	80	https://doi.org/10.1093/bioinformatics/btn415	PK/DB: database for pharmacokinetic properties and predictive in silico ADME models
-	CNC(C)C(O)C1=CC=CC=C1	100	https://doi.org/10.1093/bioinformatics/btn415	PK/DB: database for pharmacokinetic properties and predictive in silico ADME models
-	CC1=CN([C@@H]2O[C@@H](CO)C=C2)C(=O)NC1=O	100	https://doi.org/10.1093/bioinformatics/btn415	PK/DB: database for pharmacokinetic properties and predictive in silico ADME models
-	CC1=CN([C@H]2C[C@H](N=[N]#N)[C@H](CO)O2)C(=O)NC1=O	98	https://doi.org/10.1093/bioinformatics/btn415	PK/DB: database for pharmacokinetic properties and predictive in silico ADME models
-	CNC1C(O)C(O)C(CO)OC1OC1C(OC2C(O)C(O)C(N=C(N)N)C(O)C2N=C(N)N)OC(C)C1(O)C=O	1	https://doi.org/10.1093/bioinformatics/btn415	PK/DB: database for pharmacokinetic properties and predictive in silico ADME models
-	COC1C=COC2(C)OC3=C(C)C(O)=C4C(O)=C(NC(=O)C(C)=CC=CC(C)C(O)C(C)C(O)C(C)C(OC(C)=O)C1C)C(=CNN1CCN(C)CC1)C(=O)C4=C3C2=O	80	https://doi.org/10.1093/bioinformatics/btn415	PK/DB: database for pharmacokinetic properties and predictive in silico ADME models
Dantrolene	[O-][N+](c(cc1)ccc1-c1ccc(C=NN(CC(N2)=O)C2=O)o1)=O	80	https://doi.org/10.3390/ijms9101961	Prediction of Human Intestinal Absorption by GA Feature Selection and Support Vector Machine Regression
Isosorbide-2-mononitrate	[O-][N+](O[C@@H](CO[C@@H]12)[C@H]1OC[C@H]2O)=O	100	https://doi.org/10.3390/ijms9101961	Prediction of Human Intestinal Absorption by GA Feature Selection and Support Vector Machine Regression
Naltrexone	O[C@](CC1)([C@@H](Cc2ccc3O)N(CC4CC4)CC4)[C@@]44c2c3O[C@H]4C1=O	95	https://doi.org/10.3390/ijms9101961	Prediction of Human Intestinal Absorption by GA Feature Selection and Support Vector Machine Regression
Nalbuphine	O[C@H](CC[C@]([C@H](C1)N(CC2CCC2)CC2)([C@]22c3c1cc1)O)[C@H]2Oc3c1O	100	https://doi.org/10.3390/ijms9101961	Prediction of Human Intestinal Absorption by GA Feature Selection and Support Vector Machine Regression
Raffinose	OC[C@@H]([C@@H]([C@H]1O)O)O[C@]1(CO)O[C@@H]([C@H]([C@@H]1O)O)O[C@@H](CO[C@@H]([C@H]([C@@H]2O)O)O[C@@H](CO)[C@H]2O)[C@@H]1O	0	https://doi.org/10.3390/ijms9101961	Prediction of Human Intestinal Absorption by GA Feature Selection and Support Vector Machine Regression
Sorivudine	OC[C@@H]([C@@H]([C@H]1O)O)O[C@@H]1N(C=C(/C=C/Br)C(N1)=O)C1=O	82	https://doi.org/10.3390/ijms9101961	Prediction of Human Intestinal Absorption by GA Feature Selection and Support Vector Machine Regression
Clopenthixol	OCCN1CCN(CCC=C2c(cc(cc3)Cl)c3Sc3c2cccc3)CC1	95	https://doi.org/10.3390/ijms9101961	Prediction of Human Intestinal Absorption by GA Feature Selection and Support Vector Machine Regression
Flupentixol	OCCN1CCN(CC/C=C2\c(cc(C(F)(F)F)cc3)c3Sc3c2cccc3)CC1	100	https://doi.org/10.3390/ijms9101961	Prediction of Human Intestinal Absorption by GA Feature Selection and Support Vector Machine Regression
Lorazepam	OC1N=C(c(cccc2)c2Cl)c(cc(cc2)Cl)c2NC1=O	95	https://doi.org/10.3390/ijms9101961	Prediction of Human Intestinal Absorption by GA Feature Selection and Support Vector Machine Regression
Trihexyphenidyl	OC(CCN1CCCCC1)(C1CCCCC1)c1ccccc1	100	https://doi.org/10.3390/ijms9101961	Prediction of Human Intestinal Absorption by GA Feature Selection and Support Vector Machine Regression
Mefloquine	OC(C1NCCCC1)c1cc(C(F)(F)F)nc2c(C(F)(F)F)cccc12	78	https://doi.org/10.3390/ijms9101961	Prediction of Human Intestinal Absorption by GA Feature Selection and Support Vector Machine Regression
Pimozide	O=C1N(C2CCN(CCCC(c(cc3)ccc3F)c(cc3)ccc3F)CC2)c(cccc2)c2N1	70	https://doi.org/10.3390/ijms9101961	Prediction of Human Intestinal Absorption by GA Feature Selection and Support Vector Machine Regression
Dolasetron	O=C(c1c[nH]c2c1cccc2)O[C@@H]1C[C@H](C[C@@H](C2)C(C3)=O)N3[C@H]2C1	85	https://doi.org/10.3390/ijms9101961	Prediction of Human Intestinal Absorption by GA Feature Selection and Support Vector Machine Regression
Dapsone	Nc(cc1)ccc1S(c(cc1)ccc1N)(=O)=O	90	https://doi.org/10.3390/ijms9101961	Prediction of Human Intestinal Absorption by GA Feature Selection and Support Vector Machine Regression
Cyclopenthiazide	NS(c(cc(c(NC(CC1CCCC1)N1)c2)S1(=O)=O)c2Cl)(=O)=O	100	https://doi.org/10.3390/ijms9101961	Prediction of Human Intestinal Absorption by GA Feature Selection and Support Vector Machine Regression
Chlorthalidone	NS(c(cc(C(c1c2cccc1)(NC2=O)O)cc1)c1Cl)(=O)=O	65	https://doi.org/10.3390/ijms9101961	Prediction of Human Intestinal Absorption by GA Feature Selection and Support Vector Machine Regression
Bendroflumethiazide	NS(c(c(C(F)(F)F)c1)cc2c1NC(Cc1ccccc1)NS2(=O)=O)(=O)=O	100	https://doi.org/10.3390/ijms9101961	Prediction of Human Intestinal Absorption by GA Feature Selection and Support Vector Machine Regression
Tobramycin	NC[C@H]([C@H](C[C@H]1N)O)O[C@@H]1O[C@H]([C@H](C[C@H]([C@@H]1O[C@H]([C@@H]([C@H]2N)O)O[C@H](CO)[C@H]2O)N)N)[C@@H]1O	0	https://doi.org/10.3390/ijms9101961	Prediction of Human Intestinal Absorption by GA Feature Selection and Support Vector Machine Regression
Arbekacin	NCC[C@@H](C(N[C@H](C[C@@H]([C@H]([C@@H]1O)O[C@H]2O[C@H](CN)CC[C@H]2N)N)[C@@H]1O[C@H]([C@@H]([C@H]1N)O)O[C@H](CO)[C@H]1O)=O)O	0	https://doi.org/10.3390/ijms9101961	Prediction of Human Intestinal Absorption by GA Feature Selection and Support Vector Machine Regression
Amikacin	NCC[C@@H](C(N[C@H](C[C@@H]([C@H]([C@@H]1O)O[C@H]([C@@H]([C@H]2O)O)O[C@H](CN)[C@H]2O)N)[C@@H]1O[C@H]([C@@H]([C@H]1N)O)O[C@H](CO)[C@H]1O)=O)O	0	https://doi.org/10.3390/ijms9101961	Prediction of Human Intestinal Absorption by GA Feature Selection and Support Vector Machine Regression
Baclofen	NCC(CC(O)=O)c(cc1)ccc1Cl	95	https://doi.org/10.3390/ijms9101961	Prediction of Human Intestinal Absorption by GA Feature Selection and Support Vector Machine Regression
Flucytosine	NC(NC(N=C1)=O)=C1F	100	https://doi.org/10.3390/ijms9101961	Prediction of Human Intestinal Absorption by GA Feature Selection and Support Vector Machine Regression
Oxcarbazepine	NC(N(c1c(C2)cccc1)c(cccc1)c1C2=O)=O	100	https://doi.org/10.3390/ijms9101961	Prediction of Human Intestinal Absorption by GA Feature Selection and Support Vector Machine Regression
Cycloserine	NC(CON1)C1=O	72	https://doi.org/10.3390/ijms9101961	Prediction of Human Intestinal Absorption by GA Feature Selection and Support Vector Machine Regression
Chlorhexidine	N=C(NCCCCCCNC(NC(Nc(cc1)ccc1Cl)=N)=N)NC(Nc(cc1)ccc1Cl)=N	5	https://doi.org/10.3390/ijms9101961	Prediction of Human Intestinal Absorption by GA Feature Selection and Support Vector Machine Regression
Amygdalin	N#C[C@H](c1ccccc1)O[C@H]([C@H]([C@@H]1O)O)O[C@@H](CO[C@H]([C@H]([C@@H]2O)O)O[C@@H](CO)[C@@H]2O)[C@@H]1O	5	https://doi.org/10.3390/ijms9101961	Prediction of Human Intestinal Absorption by GA Feature Selection and Support Vector Machine Regression
Paroxetine	Fc1ccc([C@H]2[C@H](COc(cc3)cc4c3OCO4)CNCC2)cc1	100	https://doi.org/10.3390/ijms9101961	Prediction of Human Intestinal Absorption by GA Feature Selection and Support Vector Machine Regression
Flunarizine	Fc1ccc(C(c(cc2)ccc2F)N2CCN(C/C=C/c3ccccc3)CC2)cc1	80	https://doi.org/10.3390/ijms9101961	Prediction of Human Intestinal Absorption by GA Feature Selection and Support Vector Machine Regression
Cefmetazole	Cn1nnnc1SCC(CS[C@@H]1[C@@]2(NC(CSCC#N)=O)OC)=C(C(O)=O)N1C2=O	10	https://doi.org/10.3390/ijms9101961	Prediction of Human Intestinal Absorption by GA Feature Selection and Support Vector Machine Regression
Moxalactam	Cn1nnnc1SCC(CO[C@H]1[C@]2(NC(C(C(O)=O)c(cc3)ccc3O)=O)OC)=C(C(O)=O)N1C2=O	0	https://doi.org/10.3390/ijms9101961	Prediction of Human Intestinal Absorption by GA Feature Selection and Support Vector Machine Regression
Cefodizime	Cc1c(CC(O)=O)sc(SCC(CS[C@@H]2[C@@H]3NC(/C(/c4csc(N)n4)=N\OC)=O)=C(C(O)=O)N2C3=O)n1	0	https://doi.org/10.3390/ijms9101961	Prediction of Human Intestinal Absorption by GA Feature Selection and Support Vector Machine Regression
Orphenadrine	Cc1c(C(c2ccccc2)OCCN(C)C)cccc1	100	https://doi.org/10.3390/ijms9101961	Prediction of Human Intestinal Absorption by GA Feature Selection and Support Vector Machine Regression
Amosulalol	Cc(ccc(C(CNCCOc(cccc1)c1OC)O)c1)c1S(N)(=O)=O	100	https://doi.org/10.3390/ijms9101961	Prediction of Human Intestinal Absorption by GA Feature Selection and Support Vector Machine Regression
Etoricoxib	Cc(cc1)ncc1-c(c(-c(cc1)ccc1S(C)(=O)=O)c1)ncc1Cl	100	https://doi.org/10.3390/ijms9101961	Prediction of Human Intestinal Absorption by GA Feature Selection and Support Vector Machine Regression
Oxytetracycline	C[C@]([C@@H]([C@@H]([C@@H]([C@@H](C(O)=C(C(N)=O)C1=O)N(C)C)[C@]11O)O)C2=C1O)(c1cccc(O)c1C2=O)O	58	https://doi.org/10.3390/ijms9101961	Prediction of Human Intestinal Absorption by GA Feature Selection and Support Vector Machine Regression
Mifepristone	C[C@](C[C@@H]1c(cc2)ccc2N(C)C)([C@@H](CC2)[C@H](CC3)C1=C(CC1)C3=CC1=O)[C@@]2(C#CC)O	90	https://doi.org/10.3390/ijms9101961	Prediction of Human Intestinal Absorption by GA Feature Selection and Support Vector Machine Regression
Triamcinolone	C[C@](C[C@@H]1O)([C@@H](C[C@H]2O)[C@H](CCC([C@]3(C)C=C4)=CC4=O)[C@@]13F)[C@]2(C(CO)=O)O	100	https://doi.org/10.3390/ijms9101961	Prediction of Human Intestinal Absorption by GA Feature Selection and Support Vector Machine Regression
Mestranol	C[C@](CC1)([C@@H](CC2)[C@H](CC3)[C@H]1c(cc1)c3cc1OC)[C@@]2(C#C)O	90	https://doi.org/10.3390/ijms9101961	Prediction of Human Intestinal Absorption by GA Feature Selection and Support Vector Machine Regression
Estramustine	C[C@](CC1)([C@@H](CC2)[C@H](CC3)[C@H]1c(cc1)c3cc1OC(N(CCCl)CCCl)=O)[C@H]2O	75	https://doi.org/10.3390/ijms9101961	Prediction of Human Intestinal Absorption by GA Feature Selection and Support Vector Machine Regression
Lynestrenol	C[C@](CC1)([C@@H](CC2)[C@H](CC3)[C@H]1[C@@H]1C3=CCCC1)[C@@]2(C#C)O	100	https://doi.org/10.3390/ijms9101961	Prediction of Human Intestinal Absorption by GA Feature Selection and Support Vector Machine Regression
Norethindrone	C[C@](CC1)([C@@H](CC2)[C@H](CC3)[C@H]1[C@@H](CC1)C3=CC1=O)[C@@]2(C#C)O	100	https://doi.org/10.3390/ijms9101961	Prediction of Human Intestinal Absorption by GA Feature Selection and Support Vector Machine Regression
Dienogest	C[C@](CC1)([C@@H](CC2)[C@H](CC3)C1=C(CC1)C3=CC1=O)[C@@]2(CC#N)O	94	https://doi.org/10.3390/ijms9101961	Prediction of Human Intestinal Absorption by GA Feature Selection and Support Vector Machine Regression
Phenylpropanolamine	C[C@H]([C@H](c1ccccc1)O)N	95	https://doi.org/10.3390/ijms9101961	Prediction of Human Intestinal Absorption by GA Feature Selection and Support Vector Machine Regression
Acarbose	C[C@H]([C@H]([C@@H]([C@H]1O)O)N[C@H]([C@@H]([C@H]2O)O)C=C(CO)[C@H]2O)O[C@@H]1O[C@H]([C@@H](CO)O[C@@H]([C@@H]1O)O[C@H]([C@@H](CO)O)[C@@H]([C@H](C=O)O)O)[C@@H]1O	2	https://doi.org/10.3390/ijms9101961	Prediction of Human Intestinal Absorption by GA Feature Selection and Support Vector Machine Regression
Meropenem	C[C@H]([C@H]([C@@H]([C@H]1C)N2C(C(O)=O)=C1S[C@@H](C1)CN[C@@H]1C(N(C)C)=O)C2=O)O	0	https://doi.org/10.3390/ijms9101961	Prediction of Human Intestinal Absorption by GA Feature Selection and Support Vector Machine Regression
Amphotericin B	C[C@H]([C@H]([C@@H]([C@@H]1O)N)O)O[C@H]1O[C@H](C[C@@H]([C@@H]([C@H](C1)O)C(O)=O)O[C@@]1(C[C@H](C[C@H]([C@@H](CC[C@H](C[C@H](CC(O[C@@H](C)[C@@H]1C)=O)O)O)O)O)O)O)/C=C/C=C/C=C/C=C/C=C/C=C/C=C/[C@H](C)[C@H]1O	3	https://doi.org/10.3390/ijms9101961	Prediction of Human Intestinal Absorption by GA Feature Selection and Support Vector Machine Regression
Imipenem	C[C@H]([C@H]([C@@H](C1)N2C(C(O)=O)=C1SCC/N=C/N)C2=O)O	5	https://doi.org/10.3390/ijms9101961	Prediction of Human Intestinal Absorption by GA Feature Selection and Support Vector Machine Regression
Tibolone	C[C@H](C1)[C@@H]([C@H](CC2)[C@](C)(CC3)[C@@]2(C#C)O)[C@H]3C(CC2)=C1CC2=O	90	https://doi.org/10.3390/ijms9101961	Prediction of Human Intestinal Absorption by GA Feature Selection and Support Vector Machine Regression
Sparfloxacin	C[C@H](C1)N[C@@H](C)CN1c(c(F)c(c1c2N(C3CC3)C=C(C(O)=O)C1=O)N)c2F	90	https://doi.org/10.3390/ijms9101961	Prediction of Human Intestinal Absorption by GA Feature Selection and Support Vector Machine Regression
Corticosterone	C[C@@](C[C@H]1O)([C@H](CC2)[C@@H](CC3)[C@@H]1[C@](C)(CC1)C3=CC1=O)[C@@H]2C(CO)=O	100	https://doi.org/10.3390/ijms9101961	Prediction of Human Intestinal Absorption by GA Feature Selection and Support Vector Machine Regression
Dihydroergotamine	C[C@@](C(N1[C@@H](Cc2ccccc2)C(N2[C@H]3CCC2)=O)=O)(NC([C@H](C2)CN(C)[C@H](Cc4c[nH]5)[C@H]2c2c4c5ccc2)=O)O[C@@]13O	35	https://doi.org/10.3390/ijms9101961	Prediction of Human Intestinal Absorption by GA Feature Selection and Support Vector Machine Regression
Ergotamine	C[C@@](C(N1[C@@H](Cc2ccccc2)C(N2[C@H]3CCC2)=O)=O)(NC([C@@H](CN(C)[C@@H]2Cc4c[nH]5)C=C2c2c4c5ccc2)=O)O[C@@]13O	100	https://doi.org/10.3390/ijms9101961	Prediction of Human Intestinal Absorption by GA Feature Selection and Support Vector Machine Regression
Streptomycin	C[C@@H]([C@@]([C@H]1O[C@@H]([C@H]([C@@H]2O)NC)O[C@@H](CO)[C@@H]2O)(C=O)O)O[C@H]1O[C@H]([C@H]([C@@H]([C@H]([C@@H]1O)NC(N)=N)O)NC(N)=N)[C@@H]1O	1	https://doi.org/10.3390/ijms9101961	Prediction of Human Intestinal Absorption by GA Feature Selection and Support Vector Machine Regression
Genaconazole	C[C@@H]([C@@](Cn1ncnc1)(c(ccc(F)c1)c1F)O)S(C)(=O)=O	100	https://doi.org/10.3390/ijms9101961	Prediction of Human Intestinal Absorption by GA Feature Selection and Support Vector Machine Regression
Pantoprazole	COc(ccnc1CS(c2nc(ccc(OC(F)F)c3)c3[nH]2)=O)c1OC	77	https://doi.org/10.3390/ijms9101961	Prediction of Human Intestinal Absorption by GA Feature Selection and Support Vector Machine Regression
Carvedilol	COc(cccc1)c1OCCNCC(COc1c(c(cccc2)c2[nH]2)c2ccc1)O	80	https://doi.org/10.3390/ijms9101961	Prediction of Human Intestinal Absorption by GA Feature Selection and Support Vector Machine Regression
Methocarbamol	COc(cccc1)c1OCC(COC(N)=O)O	100	https://doi.org/10.3390/ijms9101961	Prediction of Human Intestinal Absorption by GA Feature Selection and Support Vector Machine Regression
Cilomilast	COc(ccc([C@](CC1)(CC[C@@H]1C(O)=O)C#N)c1)c1OC1CCCC1	100	https://doi.org/10.3390/ijms9101961	Prediction of Human Intestinal Absorption by GA Feature Selection and Support Vector Machine Regression
Doxazosin	COc(cc1c(N)nc(N(CC2)CCN2C(C2Oc(cccc3)c3OC2)=O)nc1c1)c1OC	100	https://doi.org/10.3390/ijms9101961	Prediction of Human Intestinal Absorption by GA Feature Selection and Support Vector Machine Regression
Fluvoxamine	COCCCCC(c1ccc(C(F)(F)F)cc1)=NOCCN	90	https://doi.org/10.3390/ijms9101961	Prediction of Human Intestinal Absorption by GA Feature Selection and Support Vector Machine Regression
Methylphenidate	COC(C(C1NCCCC1)c1ccccc1)=O	80	https://doi.org/10.3390/ijms9101961	Prediction of Human Intestinal Absorption by GA Feature Selection and Support Vector Machine Regression
Naratriptan	CNS(CCc(cc1)cc2c1[nH]cc2C1CCN(C)CC1)(=O)=O	70	https://doi.org/10.3390/ijms9101961	Prediction of Human Intestinal Absorption by GA Feature Selection and Support Vector Machine Regression
Azimilide	CN1CCN(CCCCN(C(CN2N=Cc3ccc(-c(cc4)ccc4Cl)o3)=O)C2=O)CC1	100	https://doi.org/10.3390/ijms9101961	Prediction of Human Intestinal Absorption by GA Feature Selection and Support Vector Machine Regression
Tianeptine	CN(c1c(C(c(cc2)c3cc2Cl)NCCCCCCC(O)=O)cccc1)S3(=O)=O	99	https://doi.org/10.3390/ijms9101961	Prediction of Human Intestinal Absorption by GA Feature Selection and Support Vector Machine Regression
Tropisetron	CN([C@H](CC1)C2)[C@@H]1C[C@H]2OC(c1c[nH]c2c1cccc2)=O	95	https://doi.org/10.3390/ijms9101961	Prediction of Human Intestinal Absorption by GA Feature Selection and Support Vector Machine Regression
Atropine	CN([C@H](CC1)C2)[C@@H]1C[C@H]2OC(C(CO)c1ccccc1)=O	94	https://doi.org/10.3390/ijms9101961	Prediction of Human Intestinal Absorption by GA Feature Selection and Support Vector Machine Regression
Cotinine	CN([C@@H](CC1)c2cnccc2)C1=O	97	https://doi.org/10.3390/ijms9101961	Prediction of Human Intestinal Absorption by GA Feature Selection and Support Vector Machine Regression
Codeine	CN(CC[C@]12c3c(C4)ccc(OC)c3O[C@H]22)[C@H]4[C@@H]1C=C[C@@H]2O	93	https://doi.org/10.3390/ijms9101961	Prediction of Human Intestinal Absorption by GA Feature Selection and Support Vector Machine Regression
Morphine	CN(CC[C@]12c3c(C4)ccc(O)c3O[C@H]22)[C@H]4[C@@H]1C=C[C@@H]2O	90	https://doi.org/10.3390/ijms9101961	Prediction of Human Intestinal Absorption by GA Feature Selection and Support Vector Machine Regression
Oxycodone	CN(CC[C@]12c(c(C3)ccc4OC)c4O[C@H]2C(CC2)=O)[C@H]3[C@@]12O	60	https://doi.org/10.3390/ijms9101961	Prediction of Human Intestinal Absorption by GA Feature Selection and Support Vector Machine Regression
Nefopam	CN(CCOC1c2ccccc2)Cc2c1cccc2	98	https://doi.org/10.3390/ijms9101961	Prediction of Human Intestinal Absorption by GA Feature Selection and Support Vector Machine Regression
Azelastine	CN(CCC1)CCC1N1N=C(Cc(cc2)ccc2Cl)c(cccc2)c2C1=O	100	https://doi.org/10.3390/ijms9101961	Prediction of Human Intestinal Absorption by GA Feature Selection and Support Vector Machine Regression
Dihydrocodeine	CN(CC1)[C@H](C2)[C@H](CC3)[C@@]11c4c2ccc(OC)c4O[C@H]1[C@H]3O	89	https://doi.org/10.3390/ijms9101961	Prediction of Human Intestinal Absorption by GA Feature Selection and Support Vector Machine Regression
Mianserin	CN(CC1)CC(c2c(C3)cccc2)N1c1c3cccc1	70	https://doi.org/10.3390/ijms9101961	Prediction of Human Intestinal Absorption by GA Feature Selection and Support Vector Machine Regression
Citalopram	CN(C)CCCC1(c(cc2)ccc2F)OCc2c1ccc(C#N)c2	100	https://doi.org/10.3390/ijms9101961	Prediction of Human Intestinal Absorption by GA Feature Selection and Support Vector Machine Regression
Doxepin	CN(C)CCC=C1c(cccc2)c2OCc2c1cccc2	100	https://doi.org/10.3390/ijms9101961	Prediction of Human Intestinal Absorption by GA Feature Selection and Support Vector Machine Regression
Polythiazide	CN(C(CSCC(F)(F)F)Nc(c1c2)cc(Cl)c2S(N)(=O)=O)S1(=O)=O	100	https://doi.org/10.3390/ijms9101961	Prediction of Human Intestinal Absorption by GA Feature Selection and Support Vector Machine Regression
Gestodene	CC[C@](CC[C@@H]([C@H]1CC2)[C@@H](CC3)C2=CC3=O)([C@H]1C=C1)[C@@]1(C#C)O	100	https://doi.org/10.3390/ijms9101961	Prediction of Human Intestinal Absorption by GA Feature Selection and Support Vector Machine Regression
Norgestimate	CC[C@](CC1)([C@@H](CC2)[C@H](CC3)[C@H]1[C@@H](CC1)C3=C/C1=N/O)[C@@]2(C#C)OC(C)=O	100	https://doi.org/10.3390/ijms9101961	Prediction of Human Intestinal Absorption by GA Feature Selection and Support Vector Machine Regression
Desogestrel	CC[C@](C1)([C@@H](CC2)[C@H](CCC3=CCCC[C@H]33)[C@@H]3C1=C)[C@@]2(C#C)O	72	https://doi.org/10.3390/ijms9101961	Prediction of Human Intestinal Absorption by GA Feature Selection and Support Vector Machine Regression
Telithromycin	CC[C@@H]([C@@](C)([C@H]([C@H](C)C([C@@H](C)C[C@@](C)([C@H]([C@H](C)C([C@@H]1C)=O)O[C@H]([C@H]2O)O[C@@H](C)C[C@H]2N(C)C)OC)=O)N2CCCCn3cnc(-c4cnccc4)c3)OC2=O)OC1=O	90	https://doi.org/10.3390/ijms9101961	Prediction of Human Intestinal Absorption by GA Feature Selection and Support Vector Machine Regression
Methylergonovine	CC[C@@H](CO)NC([C@@H](CN(C)[C@@H]1Cc2c[nH]3)C=C1c1c2c3ccc1)=O	100	https://doi.org/10.3390/ijms9101961	Prediction of Human Intestinal Absorption by GA Feature Selection and Support Vector Machine Regression
Ivermectin	CC[C@@H](C)[C@H]([C@@H](C)CC1)O[C@]1(C[C@H](C1)OC([C@@H]([C@@]([C@@H]2OC3)(/C3=C/C=C/[C@@H]3C)O)C=C(C)[C@H]2O)=O)O[C@@H]1C/C=C(\C)/[C@H]3O[C@@H](C[C@@H]1OC)O[C@@H](C)[C@@H]1O[C@@H](C[C@@H]1OC)O[C@@H](C)[C@@H]1O.CC(C)[C@H]([C@@H](C)CC1)O[C@]1(C[C@H](C1)OC([C@@H]([C@@]([C@@H]2OC3)(/C3=C/C=C/[C@@H]3C)O)C=C(C)[C@H]2O)=O)O[C@@H]1C/C=C(\C)/[C@H]3O[C@@H](C[C@@H]1OC)O[C@@H](C)[C@@H]1O[C@@H](C[C@@H]1OC)O[…	60	https://doi.org/10.3390/ijms9101961	Prediction of Human Intestinal Absorption by GA Feature Selection and Support Vector Machine Regression
Ethylmorphine	CCOc1c2O[C@@H]([C@H](C=C[C@H]3[C@@H](C4)N(C)CC5)O)[C@]35c2c4cc1	77	https://doi.org/10.3390/ijms9101961	Prediction of Human Intestinal Absorption by GA Feature Selection and Support Vector Machine Regression
Repaglinide	CCOc(cc(CC(N[C@@H](CC(C)C)c(cccc1)c1N1CCCCC1)=O)cc1)c1C(O)=O	100	https://doi.org/10.3390/ijms9101961	Prediction of Human Intestinal Absorption by GA Feature Selection and Support Vector Machine Regression
Cilazapril	CCOC([C@H](CCc1ccccc1)N[C@@H](CCCN(CCC1)N2[C@@H]1C(O)=O)C2=O)=O	20	https://doi.org/10.3390/ijms9101961	Prediction of Human Intestinal Absorption by GA Feature Selection and Support Vector Machine Regression
Trandolapril	CCOC([C@H](CCc1ccccc1)N[C@@H](C)C(N([C@@H](C1)C(O)=O)[C@@H]2[C@@H]1CCCC2)=O)=O	50	https://doi.org/10.3390/ijms9101961	Prediction of Human Intestinal Absorption by GA Feature Selection and Support Vector Machine Regression
Tilidine	CCOC(C(CCC=C1)(C1N(C)C)c1ccccc1)=O	100	https://doi.org/10.3390/ijms9101961	Prediction of Human Intestinal Absorption by GA Feature Selection and Support Vector Machine Regression
Fenfluramine	CCNC(C)Cc1cccc(C(F)(F)F)c1	95	https://doi.org/10.3390/ijms9101961	Prediction of Human Intestinal Absorption by GA Feature Selection and Support Vector Machine Regression
Remoxipride	CCN1[C@H](CNC(c(c(OC)c(cc2)Br)c2OC)=O)CCC1	100	https://doi.org/10.3390/ijms9101961	Prediction of Human Intestinal Absorption by GA Feature Selection and Support Vector Machine Regression
Mebeverine	CCN(CCCCOC(c(cc1)cc(OC)c1OC)=O)C(C)Cc(cc1)ccc1OC	90	https://doi.org/10.3390/ijms9101961	Prediction of Human Intestinal Absorption by GA Feature Selection and Support Vector Machine Regression
Hydroxychloroquine	CCN(CCCC(C)Nc1c(ccc(Cl)c2)c2ncc1)CCO	90	https://doi.org/10.3390/ijms9101961	Prediction of Human Intestinal Absorption by GA Feature Selection and Support Vector Machine Regression
Nafronyl	CCN(CC)CCOC(C(CC1OCCC1)Cc1cccc2ccccc12)=O	100	https://doi.org/10.3390/ijms9101961	Prediction of Human Intestinal Absorption by GA Feature Selection and Support Vector Machine Regression
Bornaprine	CCN(CC)CCCOC(C1([C@@H](CC2)C[C@@H]2C1)c1ccccc1)=O	100	https://doi.org/10.3390/ijms9101961	Prediction of Human Intestinal Absorption by GA Feature Selection and Support Vector Machine Regression
Chloroquine	CCN(CC)CCCC(C)Nc1c(ccc(Cl)c2)c2ncc1	100	https://doi.org/10.3390/ijms9101961	Prediction of Human Intestinal Absorption by GA Feature Selection and Support Vector Machine Regression
Oxybutynin	CCN(CC)CC#CCOC(C(C1CCCCC1)(c1ccccc1)O)=O	100	https://doi.org/10.3390/ijms9101961	Prediction of Human Intestinal Absorption by GA Feature Selection and Support Vector Machine Regression
Lisuride	CCN(CC)C(N[C@H](CN(C)[C@@H]1Cc2c[nH]3)C=C1c1c2c3ccc1)=O	100	https://doi.org/10.3390/ijms9101961	Prediction of Human Intestinal Absorption by GA Feature Selection and Support Vector Machine Regression
Diethylpropion	CCN(CC)C(C)C(c1ccccc1)=O	95	https://doi.org/10.3390/ijms9101961	Prediction of Human Intestinal Absorption by GA Feature Selection and Support Vector Machine Regression
Lomefloxacin	CCN(C=C1C(O)=O)c(c(F)c(c(F)c2)N3CC(C)NCC3)c2C1=O	99	https://doi.org/10.3390/ijms9101961	Prediction of Human Intestinal Absorption by GA Feature Selection and Support Vector Machine Regression
Clindamycin	CCC[C@H](C1)CN(C)[C@@H]1C(O)=N[C@H]([C@H](C)Cl)[C@H]([C@@H]([C@@H]([C@H]1O)O)O)O[C@@H]1SC	87	https://doi.org/10.3390/ijms9101961	Prediction of Human Intestinal Absorption by GA Feature Selection and Support Vector Machine Regression
Lincomycin	CCC[C@H](C1)CN(C)[C@@H]1C(O)=N[C@H]([C@@H](C)O)[C@H]([C@@H]([C@@H]([C@H]1O)O)O)O[C@@H]1SC	28	https://doi.org/10.3390/ijms9101961	Prediction of Human Intestinal Absorption by GA Feature Selection and Support Vector Machine Regression
Perindopril	CCC[C@@H](C(OCC)=O)N[C@@H](C)C(N([C@@H](C1)C(O)=O)[C@@H]2[C@H]1CCCC2)=O	95	https://doi.org/10.3390/ijms9101961	Prediction of Human Intestinal Absorption by GA Feature Selection and Support Vector Machine Regression
Propafenone	CCCNCC(COc(cccc1)c1C(CCc1ccccc1)=O)O	95	https://doi.org/10.3390/ijms9101961	Prediction of Human Intestinal Absorption by GA Feature Selection and Support Vector Machine Regression
Pramipexole	CCCNC(CC1)Cc2c1nc(N)s2	80	https://doi.org/10.3390/ijms9101961	Prediction of Human Intestinal Absorption by GA Feature Selection and Support Vector Machine Regression
Quinagolide	CCCN(C[C@H](C1)NS(N(CC)CC)(=O)=O)[C@H](C2)[C@H]1Cc1c2cccc1O	100	https://doi.org/10.3390/ijms9101961	Prediction of Human Intestinal Absorption by GA Feature Selection and Support Vector Machine Regression
Capecitabine	CCCCCOC(NC(C(F)=CN1[C@@H]([C@@H]2O)O[C@H](C)[C@H]2O)=NC1=O)=O	96	https://doi.org/10.3390/ijms9101961	Prediction of Human Intestinal Absorption by GA Feature Selection and Support Vector Machine Regression
Ibutilide	CCCCCCCN(CC)CCCC(c(cc1)ccc1NS(C)(=O)=O)O	82	https://doi.org/10.3390/ijms9101961	Prediction of Human Intestinal Absorption by GA Feature Selection and Support Vector Machine Regression
Misoprostol	CCCCC(C)(C/C=C/[C@H]([C@@H](CCCCCCC(OC)=O)C(C1)=O)[C@@H]1O)O	88	https://doi.org/10.3390/ijms9101961	Prediction of Human Intestinal Absorption by GA Feature Selection and Support Vector Machine Regression
Phenylbutazone	CCCCC(C(N(c1ccccc1)N1c2ccccc2)=O)C1=O	98	https://doi.org/10.3390/ijms9101961	Prediction of Human Intestinal Absorption by GA Feature Selection and Support Vector Machine Regression
Oxyphenbutazone	CCCCC(C(N(c1ccccc1)N1c(cc2)ccc2O)=O)C1=O	100	https://doi.org/10.3390/ijms9101961	Prediction of Human Intestinal Absorption by GA Feature Selection and Support Vector Machine Regression
Budesonide	CCCC(O[C@@H]1C[C@@H]([C@H](CC2)[C@H]3[C@@](C)(C=C4)C2=CC4=O)[C@]2(C)C[C@@H]3O)O[C@@]12C(CO)=O	100	https://doi.org/10.3390/ijms9101961	Prediction of Human Intestinal Absorption by GA Feature Selection and Support Vector Machine Regression
Delmopinol	CCCC(CCC)CCCC1N(CCO)CCOC1	98	https://doi.org/10.3390/ijms9101961	Prediction of Human Intestinal Absorption by GA Feature Selection and Support Vector Machine Regression
Pentobarbital	CCCC(C)C(CC)(C(NC(N1)=O)=O)C1=O	100	https://doi.org/10.3390/ijms9101961	Prediction of Human Intestinal Absorption by GA Feature Selection and Support Vector Machine Regression
Glimepiride	CCC1=C(C)CN(C(O)=NCCc(cc2)ccc2S(NC(O)=N[C@H]2CC[C@H](C)CC2)(=O)=O)C1=O	100	https://doi.org/10.3390/ijms9101961	Prediction of Human Intestinal Absorption by GA Feature Selection and Support Vector Machine Regression
Meptazinol	CCC1(CN(C)CCCC1)c1cccc(O)c1	100	https://doi.org/10.3390/ijms9101961	Prediction of Human Intestinal Absorption by GA Feature Selection and Support Vector Machine Regression
Etodolac	CCC1(CC(O)=O)OCCc2c1[nH]c1c2cccc1CC	70	https://doi.org/10.3390/ijms9101961	Prediction of Human Intestinal Absorption by GA Feature Selection and Support Vector Machine Regression
Phenprocoumon	CCC(c1ccccc1)C(C(Oc1c2cccc1)=O)=C2O	95	https://doi.org/10.3390/ijms9101961	Prediction of Human Intestinal Absorption by GA Feature Selection and Support Vector Machine Regression
Propoxyphene	CCC(O[C@@](Cc1ccccc1)([C@H](C)CN(C)C)c1ccccc1)=O	95	https://doi.org/10.3390/ijms9101961	Prediction of Human Intestinal Absorption by GA Feature Selection and Support Vector Machine Regression
Methysergide	CCC(CO)NC([C@H](CN(C)[C@H]1Cc2cn3C)C=C1c1c2c3ccc1)=O	100	https://doi.org/10.3390/ijms9101961	Prediction of Human Intestinal Absorption by GA Feature Selection and Support Vector Machine Regression
Norgestrel	CCC(CC1)(C(CC2)C(CC3)C1C(CC1)C3=CC1=O)C2(C#C)O	100	https://doi.org/10.3390/ijms9101961	Prediction of Human Intestinal Absorption by GA Feature Selection and Support Vector Machine Regression
Oseltamivir	CCC(CC)O[C@@H]([C@@H]([C@H](C1)N)NC(C)=O)C=C1C(OCC)=O	75	https://doi.org/10.3390/ijms9101961	Prediction of Human Intestinal Absorption by GA Feature Selection and Support Vector Machine Regression
Indobufen	CCC(C(O)=O)c(cc1)ccc1N(Cc1c2cccc1)C2=O	100	https://doi.org/10.3390/ijms9101961	Prediction of Human Intestinal Absorption by GA Feature Selection and Support Vector Machine Regression
Levetiracetam	CCC(C(N)=O)N(CCC1)C1=O	100	https://doi.org/10.3390/ijms9101961	Prediction of Human Intestinal Absorption by GA Feature Selection and Support Vector Machine Regression
Isotretinoin	CC1(C)C(/C=C/C(/C)=C/C=C/C(/C)=C\C(O)=O)=C(C)CCC1	90	https://doi.org/10.3390/ijms9101961	Prediction of Human Intestinal Absorption by GA Feature Selection and Support Vector Machine Regression
Tamoxifen	CC/C(/c1ccccc1)=C(\c1ccccc1)/c(cc1)ccc1OCCN(C)C	100	https://doi.org/10.3390/ijms9101961	Prediction of Human Intestinal Absorption by GA Feature Selection and Support Vector Machine Regression
Diethylstilbestrol	CC/C(/c(cc1)ccc1O)=C(/CC)\c(cc1)ccc1O	90	https://doi.org/10.3390/ijms9101961	Prediction of Human Intestinal Absorption by GA Feature Selection and Support Vector Machine Regression
Diacetylmorphine	CC(O[C@H]1C=C[C@@H]([C@@H](C2)N(C)CC3)[C@]33c4c2ccc(OC(C)=O)c4O[C@@H]13)=O	100	https://doi.org/10.3390/ijms9101961	Prediction of Human Intestinal Absorption by GA Feature Selection and Support Vector Machine Regression
Diltiazem	CC(O[C@H]([C@H](c(cc1)ccc1OC)Sc(cccc1)c1N1CCN(C)C)C1=O)=O	91	https://doi.org/10.3390/ijms9101961	Prediction of Human Intestinal Absorption by GA Feature Selection and Support Vector Machine Regression
Isoxicam	CC(ON1)=CC1=NC(C(N(C)S(c1c2cccc1)(=O)=O)=C2O)=O	100	https://doi.org/10.3390/ijms9101961	Prediction of Human Intestinal Absorption by GA Feature Selection and Support Vector Machine Regression
Cefotaxime	CC(OCC(CS[C@@H]1[C@@H]2NC(/C(/c3csc(N)n3)=N\OC)=O)=C(C(O)=O)N1C2=O)=O	5	https://doi.org/10.3390/ijms9101961	Prediction of Human Intestinal Absorption by GA Feature Selection and Support Vector Machine Regression
Ketazolam	CC(OC(c1ccccc1)(c(cc(cc1)Cl)c1N1C)N2CC1=O)=CC2=O	100	https://doi.org/10.3390/ijms9101961	Prediction of Human Intestinal Absorption by GA Feature Selection and Support Vector Machine Regression
Diazoxide	CC(Nc(cc1)c2cc1Cl)=NS2(=O)=O	90	https://doi.org/10.3390/ijms9101961	Prediction of Human Intestinal Absorption by GA Feature Selection and Support Vector Machine Regression
Pelrinone	CC(NC(NCc1cnccc1)=C1C#N)=NC1=O	98	https://doi.org/10.3390/ijms9101961	Prediction of Human Intestinal Absorption by GA Feature Selection and Support Vector Machine Regression
Nicardipine	CC(NC(C)=C(C1c2cccc([N+]([O-])=O)c2)C(OCCN(C)Cc2ccccc2)=O)=C1C(OC)=O	95	https://doi.org/10.3390/ijms9101961	Prediction of Human Intestinal Absorption by GA Feature Selection and Support Vector Machine Regression
Nifedipine	CC(NC(C)=C(C1c(cccc2)c2[N+]([O-])=O)C(OC)=O)=C1C(OC)=O	90	https://doi.org/10.3390/ijms9101961	Prediction of Human Intestinal Absorption by GA Feature Selection and Support Vector Machine Regression
Ketoconazole	CC(N(CC1)CCN1c(cc1)ccc1OCC1OC(Cn2cncc2)(c(ccc(Cl)c2)c2Cl)OC1)=O	75	https://doi.org/10.3390/ijms9101961	Prediction of Human Intestinal Absorption by GA Feature Selection and Support Vector Machine Regression
Iohexol	CC(N(CC(CO)O)c(c(I)c(C(NCC(CO)O)=O)c(I)c1C(NCC(CO)O)=O)c1I)=O	5	https://doi.org/10.3390/ijms9101961	Prediction of Human Intestinal Absorption by GA Feature Selection and Support Vector Machine Regression
Methoxyamphetamine	CC(Cc1ccccc1)NOC	80	https://doi.org/10.3390/ijms9101961	Prediction of Human Intestinal Absorption by GA Feature Selection and Support Vector Machine Regression
Selegiline	CC(Cc1ccccc1)N(C)CC#C	100	https://doi.org/10.3390/ijms9101961	Prediction of Human Intestinal Absorption by GA Feature Selection and Support Vector Machine Regression
Cephradine	CC(CS[C@@H]1[C@@H]2NC([C@@H](C3=CCC=CC3)N)=O)=C(C(O)=O)N1C2=O	95	https://doi.org/10.3390/ijms9101961	Prediction of Human Intestinal Absorption by GA Feature Selection and Support Vector Machine Regression
Dextromoramide	CC(CN1CCOCC1)C(C(N1CCCC1)=O)(c1ccccc1)c1ccccc1	100	https://doi.org/10.3390/ijms9101961	Prediction of Human Intestinal Absorption by GA Feature Selection and Support Vector Machine Regression
Hexobarbital	CC(C1=CCCCC1)(C(NC(N1C)=O)=O)C1=O	95	https://doi.org/10.3390/ijms9101961	Prediction of Human Intestinal Absorption by GA Feature Selection and Support Vector Machine Regression
Fluvastatin	CC(C)n1c(cccc2)c2c(-c(cc2)ccc2F)c1/C=C/[C@@H](C[C@@H](CC(O)=O)O)O	100	https://doi.org/10.3390/ijms9101961	Prediction of Human Intestinal Absorption by GA Feature Selection and Support Vector Machine Regression
Nateglinide	CC(C)[C@H](CC1)CC[C@@H]1C(O)=N[C@H](Cc1ccccc1)C(O)=O	83	https://doi.org/10.3390/ijms9101961	Prediction of Human Intestinal Absorption by GA Feature Selection and Support Vector Machine Regression
Nilvadipine	CC(C)OC(C(C1c2cccc([N+]([O-])=O)c2)=C(C)NC(C#N)=C1C(OC)=O)=O	100	https://doi.org/10.3390/ijms9101961	Prediction of Human Intestinal Absorption by GA Feature Selection and Support Vector Machine Regression
Isoproterenol	CC(C)NCC(c(cc1)cc(O)c1O)O	85	https://doi.org/10.3390/ijms9101961	Prediction of Human Intestinal Absorption by GA Feature Selection and Support Vector Machine Regression
Bisoprolol	CC(C)NCC(COc1ccc(COCCOC(C)C)cc1)O	90	https://doi.org/10.3390/ijms9101961	Prediction of Human Intestinal Absorption by GA Feature Selection and Support Vector Machine Regression
Tolterodine	CC(C)N(CCC(c1ccccc1)c(cc(C)cc1)c1O)C(C)C	77	https://doi.org/10.3390/ijms9101961	Prediction of Human Intestinal Absorption by GA Feature Selection and Support Vector Machine Regression
Disopyramide	CC(C)N(CCC(C(N)=O)(c1ccccc1)c1ncccc1)C(C)C	95	https://doi.org/10.3390/ijms9101961	Prediction of Human Intestinal Absorption by GA Feature Selection and Support Vector Machine Regression
Vancomycin	CC(C)C[C@H](C(N[C@H]([C@@H](c(cc1)cc(Cl)c1Oc(cc([C@H](C(N[C@H](c(cc1)cc(-c(c([C@@H](C(O)=O)NC([C@H]([C@@H](c(cc2)c3)O)N4)=O)cc(O)c5)c5O)c1O)C4=O)=O)NC([C@H](CC(N)=O)N1)=O)cc4Oc2c3Cl)c4O[C@@H]([C@@H]([C@H]2O)O[C@@H](C[C@]3(C)N)O[C@@H](C)[C@H]3O)O[C@H](CO)[C@H]2O)O)C1=O)=O)NC	0	https://doi.org/10.3390/ijms9101961	Prediction of Human Intestinal Absorption by GA Feature Selection and Support Vector Machine Regression
Bepridil	CC(C)COCC(CN(Cc1ccccc1)c1ccccc1)N1CCCC1	100	https://doi.org/10.3390/ijms9101961	Prediction of Human Intestinal Absorption by GA Feature Selection and Support Vector Machine Regression
Alfacalcidol	CC(C)CCC[C@@H](C)[C@@H](CC1)[C@@](C)(CCC2)[C@@H]1/C2=C/C=C(/C[C@H](C[C@@H]1O)O)\C1=C	100	https://doi.org/10.3390/ijms9101961	Prediction of Human Intestinal Absorption by GA Feature Selection and Support Vector Machine Regression
Tetrabenazine	CC(C)CC(CN(CC1)C(C2)c(cc3OC)c1cc3OC)C2=O	100	https://doi.org/10.3390/ijms9101961	Prediction of Human Intestinal Absorption by GA Feature Selection and Support Vector Machine Regression
Chlorguanide	CC(C)/N=C(\N)/N=C(N)Nc(cc1)ccc1Cl	85	https://doi.org/10.3390/ijms9101961	Prediction of Human Intestinal Absorption by GA Feature Selection and Support Vector Machine Regression
Azlocillin	CC(C)([C@H]1C(O)=O)S[C@@H]([C@H]2NC([C@H](c3ccccc3)N=[N+]=[N-])=O)N1C2=O	0	https://doi.org/10.3390/ijms9101961	Prediction of Human Intestinal Absorption by GA Feature Selection and Support Vector Machine Regression
Glibornuride	CC(C)([C@H](CC1)[C@@H]2NC(NS(c3ccc(C)cc3)(=O)=O)=O)[C@]1(C)[C@H]2O	98	https://doi.org/10.3390/ijms9101961	Prediction of Human Intestinal Absorption by GA Feature Selection and Support Vector Machine Regression
Mezlocillin	CC(C)([C@@H]1C(O)=O)S[C@H]([C@@H]2NC([C@@H](c3ccccc3)NC(N(CCN3S(C)(=O)=O)C3=O)=O)=O)N1C2=O	0	https://doi.org/10.3390/ijms9101961	Prediction of Human Intestinal Absorption by GA Feature Selection and Support Vector Machine Regression
Flunisolide	CC(C)(O[C@@H]1C[C@@H]([C@H](C[C@@H]2F)[C@H]3[C@@](C)(C=C4)C2=CC4=O)[C@]2(C)C[C@@H]3O)O[C@@]12C(CO)=O	80	https://doi.org/10.3390/ijms9101961	Prediction of Human Intestinal Absorption by GA Feature Selection and Support Vector Machine Regression
Carteolol	CC(C)(C)NCC(COc1cccc(N2)c1CCC2=O)O	95	https://doi.org/10.3390/ijms9101961	Prediction of Human Intestinal Absorption by GA Feature Selection and Support Vector Machine Regression
Finasteride	CC(C)(C)NC([C@@H](CC1)[C@@](C)(CC2)[C@@H]1[C@H](CC[C@H]1N3)[C@H]2[C@@]1(C)C=CC3=O)=O	100	https://doi.org/10.3390/ijms9101961	Prediction of Human Intestinal Absorption by GA Feature Selection and Support Vector Machine Regression
Bezafibrate	CC(C)(C(O)=O)Oc1ccc(CCNC(c(cc2)ccc2Cl)=O)cc1	100	https://doi.org/10.3390/ijms9101961	Prediction of Human Intestinal Absorption by GA Feature Selection and Support Vector Machine Regression
Ciprofibrate	CC(C)(C(O)=O)Oc1ccc(C(C2)C2(Cl)Cl)cc1	99	https://doi.org/10.3390/ijms9101961	Prediction of Human Intestinal Absorption by GA Feature Selection and Support Vector Machine Regression
Fenoprofen	CC(C(O)=O)c1cc(Oc2ccccc2)ccc1	85	https://doi.org/10.3390/ijms9101961	Prediction of Human Intestinal Absorption by GA Feature Selection and Support Vector Machine Regression
Naproxen	CC(C(O)=O)c(ccc1c2)cc1ccc2OC	99	https://doi.org/10.3390/ijms9101961	Prediction of Human Intestinal Absorption by GA Feature Selection and Support Vector Machine Regression
Indoprofen	CC(C(O)=O)c(cc1)ccc1N(Cc1c2cccc1)C2=O	100	https://doi.org/10.3390/ijms9101961	Prediction of Human Intestinal Absorption by GA Feature Selection and Support Vector Machine Regression
Flurbiprofen	CC(C(O)=O)c(cc1)cc(F)c1-c1ccccc1	95	https://doi.org/10.3390/ijms9101961	Prediction of Human Intestinal Absorption by GA Feature Selection and Support Vector Machine Regression
Tocainide	CC(C(Nc1c(C)cccc1C)=O)N	100	https://doi.org/10.3390/ijms9101961	Prediction of Human Intestinal Absorption by GA Feature Selection and Support Vector Machine Regression
Pentazocine	CC(C(C1)N(CC=C(C)C)CC2)C2(C)c2c1ccc(O)c2	95	https://doi.org/10.3390/ijms9101961	Prediction of Human Intestinal Absorption by GA Feature Selection and Support Vector Machine Regression
Netivudine	CC#CC(C(N1)=O)=CN([C@H]([C@@H]2O)O[C@@H](CO)[C@@H]2O)C1=O	28	https://doi.org/10.3390/ijms9101961	Prediction of Human Intestinal Absorption by GA Feature Selection and Support Vector Machine Regression
Cinchonine	C=C[C@@H]1[C@@H](CC2)C[C@H]([C@H](c3ccnc4ccccc34)O)N2C1	100	https://doi.org/10.3390/ijms9101961	Prediction of Human Intestinal Absorption by GA Feature Selection and Support Vector Machine Regression
Naloxone	C=CCN(CC[C@@]12c(c(C3)ccc4O)c4O[C@@H]2C(CC2)=O)[C@@H]3[C@]12O	91	https://doi.org/10.3390/ijms9101961	Prediction of Human Intestinal Absorption by GA Feature Selection and Support Vector Machine Regression
Acitretin	C/C(/C=C/c(c(C)c1)c(C)c(C)c1OC)=C\C=C\C(\C)=C\C(O)=O	95	https://doi.org/10.3390/ijms9101961	Prediction of Human Intestinal Absorption by GA Feature Selection and Support Vector Machine Regression
Levamisole	C(CS1)N(C2)C1=N[C@H]2c1ccccc1	95	https://doi.org/10.3390/ijms9101961	Prediction of Human Intestinal Absorption by GA Feature Selection and Support Vector Machine Regression
Trovoflaxicin	NC1[C@@H]2CN(C[C@@H]12)C1=NC2=C(C=C1F)C(=O)C(=CN2C1=C(F)C=C(F)C=C1)C(O)=O	88	10.1021/ci980029a	Prediction of Human Intestinal Absorption of Drug Compounds from MolecularStructure
Ganciclovir	NC1=NC2=C(N=CN2COC(CO)CO)C(=O)N1	3.8	10.1021/ci980029a	Prediction of Human Intestinal Absorption of Drug Compounds from MolecularStructure
cefatrizine	NC(C(=O)N[C@H]1[C@H]2SCC(CSC3=NNN=C3)=C(N2C1=O)C(O)=O)C1=CC=C(O)C=C1	76	10.1021/ci980029a	Prediction of Human Intestinal Absorption of Drug Compounds from MolecularStructure
Loracarbef	NC(C(=O)NC1C2CCC(Cl)=C(N2C1=O)C(O)=O)C1=CC=CC=C1	100	10.1021/ci980029a	Prediction of Human Intestinal Absorption of Drug Compounds from MolecularStructure
Enalaprilat	C[C@H](N[C@H](CCC1=CC=CC=C1)C(O)=O)C(=O)N1CCC[C@@H]1C(O)=O	10	10.1021/ci980029a	Prediction of Human Intestinal Absorption of Drug Compounds from MolecularStructure
Ranitidine	CN\C(NCCSCC1=CC=C(CN(C)C)O1)=C/[N+]([O-])=O	50	10.1021/ci980029a	Prediction of Human Intestinal Absorption of Drug Compounds from MolecularStructure
timolol maleate	OC(=O)\C=C/C(O)=O.CC(C)(C)NC[C@H](O)COC1=NSN=C1N1CCOCC1	90	10.1021/ci980029a	Prediction of Human Intestinal Absorption of Drug Compounds from MolecularStructure
xamoterol	OC(CNCCNC(=O)N1CCOCC1)COC1=CC=C(O)C=C1	5	10.1023/a:1020444330011	Rate-limited steps of human oral absorption and QSAR studies
azosemide	NS(=O)(=O)C1=CC(C2=NN=NN2)=C(NCC2=CC=CS2)C=C1Cl	10	10.1023/a:1020444330011	Rate-limited steps of human oral absorption and QSAR studies
viomycin	NCCC[C@H](N)CC(=O)N[C@H]1CNC(=O)[C@@H](NC(=O)\C(NC(=O)[C@H](CO)NC(=O)[C@H](CO)NC1=O)=C\NC(N)=O)[C@H]1C[C@H](O)N=C(N)N1	85	10.1023/a:1020444330011	Rate-limited steps of human oral absorption and QSAR studies
capreomycin Ia	NCCC[C@H](N)CC(=O)NC[C@@H]1NC(=O)[C@H](CO)NC(=O)[C@@H](N)CNC(=O)[C@@H](NC(=O)\C(NC1=O)=C\NC(N)=O)[C@H]1CCN=C(N)N1	50	10.1023/a:1020444330011	Rate-limited steps of human oral absorption and QSAR studies
AAFC(flurocitabine)	[H]N=C1N=C2O[C@H]3[C@H](O)[C@@H](CO)O[C@H]3N2C=C1F	32	10.1023/a:1020444330011	Rate-limited steps of human oral absorption and QSAR studies
Fosfomycin	C[C@H]1OC1P(O)(O)=O	31	10.1023/a:1020444330011	Rate-limited steps of human oral absorption and QSAR studies
amphotericin b	C[C@H]1O[C@@H](O[C@@H]2C[C@@H]3O[C@@](O)(C[C@H](O)[C@H]3C(O)=O)C[C@@H](O)C[C@@H](O)[C@H](O)CC[C@@H](O)C[C@@H](O)CC(=O)O[C@@H](C)[C@H](C)[C@H](O)[C@@H](C)\C=C\C=C\C=C\C=C\C=C\C=C\C=C\2)[C@@H](O)[C@@H](N)[C@@H]1O	3	10.1023/a:1020444330011	Rate-limited steps of human oral absorption and QSAR studies
Nicotine	CN1CCC[C@H]1C1=CC=CN=C1	100	10.1023/a:1020444330011	Rate-limited steps of human oral absorption and QSAR studies
Sudoxicam	CN1\C(=C(\O)NC2=NC=CS2)C(=O)C2=CC=CC=C2S1(=O)=O	100	10.1023/a:1020444330011	Rate-limited steps of human oral absorption and QSAR studies
Azithromycin	CC[C@H]1OC(=O)[C@H](C)[C@@H](O[C@H]2C[C@@](C)(OC)[C@@H](O)[C@H](C)O2)[C@H](C)[C@@H](O[C@@H]2O[C@H](C)C[C@@H]([C@H]2O)N(C)C)[C@](C)(O)C[C@@H](C)CN(C)[C@H](C)[C@@H](O)[C@]1(C)O	37	10.1023/a:1020444330011	Rate-limited steps of human oral absorption and QSAR studies
Erythromycin	CC[C@H]1OC(=O)[C@H](C)[C@@H](O[C@H]2C[C@@](C)(OC)[C@@H](O)[C@H](C)O2)[C@H](C)[C@@H](O[C@@H]2O[C@H](C)C[C@@H]([C@H]2O)N(C)C)[C@](C)(O)C[C@@H](C)C(=O)[C@H](C)[C@@H](O)[C@]1(C)O	35	10.1023/a:1020444330011	Rate-limited steps of human oral absorption and QSAR studies
Lovastatin	CC[C@H](C)C(=O)O[C@H]1C[C@@H](C)C=C2C=C[C@H](C)[C@H](CC[C@@H]3C[C@@H](O)CC(=O)O3)[C@@H]12	10	10.1023/a:1020444330011	Rate-limited steps of human oral absorption and QSAR studies
Benazepril	CCOC(=O)[C@H](CCC1=CC=CC=C1)N[C@H]1CCC2=CC=CC=C2N(CC(O)=O)C1=O	37	10.1023/a:1020444330011	Rate-limited steps of human oral absorption and QSAR studies
enalapril	CCOC(=O)[C@@H](CCC1=CC=CC=C1)N[C@@H](C)C(=O)N1CCC[C@H]1C(O)=O	66	10.1023/a:1020444330011	Rate-limited steps of human oral absorption and QSAR studies
bornaprine	CCN(CC)CCCOC(=O)C1(CC2CCC1C2)C1=CC=CC=C1	100	10.1023/a:1020444330011	Rate-limited steps of human oral absorption and QSAR studies
phenglutarimide	CCN(CC)CCC1C(CC(=O)NC1=O)C1=CC=CC=C1	100	10.1023/a:1020444330011	Rate-limited steps of human oral absorption and QSAR studies
fosinopril	CCC(=O)OC(OP(=O)(CCCCC1=CC=CC=C1)CC(=O)N1C[C@@H](C[C@H]1C(O)=O)C1CCCCC1)C(C)C	36	10.1023/a:1020444330011	Rate-limited steps of human oral absorption and QSAR studies
thiacetazone(amithiozone)	CC(=O)NC1=CC=C(\C=N\NC(N)=S)C=C1	20	10.1023/a:1020444330011	Rate-limited steps of human oral absorption and QSAR studies
Amphetamine	CC(N)CC1=CC=CC=C1	90	10.1023/a:1020444330011	Rate-limited steps of human oral absorption and QSAR studies
Methyldopa	CC(N)(CC1=CC(O)=C(O)C=C1)C(O)=O	41	10.1023/a:1020444330011	Rate-limited steps of human oral absorption and QSAR studies
Cefadroxil	CC1=C(N2C(SC1)C(NC(=O)C(N)C1=CC=C(O)C=C1)C2=O)C(O)=O	100	10.1023/a:1020444330011	Rate-limited steps of human oral absorption and QSAR studies
Bromocriptine	CC(C)C[C@@H]1N2C(=O)[C@](NC(=O)[C@H]3CN(C)[C@@H]4CC5=C(Br)NC6=CC=CC(=C56)C4=C3)(O[C@@]2(O)[C@@H]2CCCN2C1=O)C(C)C	28	10.1023/a:1020444330011	Rate-limited steps of human oral absorption and QSAR studies
cefetamet pivoxil(globocef)	CO\N=C(/C(=O)N[C@H]1[C@H]2SCC(C)=C(N2C1=O)C(=O)OCOC(=O)C(C)(C)C)C1=CSC(N)=N1	47	10.1023/a:1020444330011	Rate-limited steps of human oral absorption and QSAR studies
lisinopril	NCCCCC(NC(CCC1=CC=CC=C1)C(O)=O)C(=O)N1CCCC1C(O)=O	25	https://doi.org/10.1016/S1093-3263(99)00034-0	Toward minimalistic modeling of oral drug absorption
Ganciclovir	NC1=NC(=O)C2=C(N1)N(COC(CO)CO)C=N2	3.8	https://doi.org/10.1016/S1093-3263(99)00034-0	Toward minimalistic modeling of oral drug absorption
Cefuroximen axetil	CO\N=C(\C(=O)NC1C2SCC(COC(N)=O)=C(N2C1=O)C(=O)OC(C)OC(C)=O)C1=CC=CO1	36	https://doi.org/10.1016/S1093-3263(99)00034-0	Toward minimalistic modeling of oral drug absorption
Enalaprilat	CC(NC(CCC1=CC=CC=C1)C(O)=O)C(=O)N1CCCC1C(O)=O	10	https://doi.org/10.1016/S1093-3263(99)00034-0	Toward minimalistic modeling of oral drug absorption
