# Supplementary material for: Artificial Intelligence-Based Quantitative Structure–Property Relationship Model for Predicting Human Intestinal Absorption of Compounds with Serotonergic Activity
Source: Mol Pharm. 2023 Apr 18;20(5):2545–55. doi: 10.1021/acs.molpharmaceut.2c01117 (PMC10155205; doi:10.1021/acs.molpharmaceut.2c01117)
Supplement: Supplementary file 3 — mp2c01117_si_003.xlsx [file mp2c01117_si_003.xlsx]

## Sheet: Supporting_Information_table_3
id	Smiles	HIA_percentage
ZINC000006021033	C[C@@H](Cc1ccccc1)N	90
ZINC000006021022	C[C@@H](Cc1cccc(OC)c1)N	80
CHEMBL3	CN(CCC1)[C@@H]1c1cccnc1	100
ZINC000000968303	CC(C)c1cccc(C(C)C)c1O	100
CHEMBL558	CC(COc1c(C)cccc1C)N	100
ZINC000000057062	C[C@@H](COc1c(C)cccc1C)N	98
ZINC000000001522	NC(N/N=C/c(c(Cl)ccc1)c1Cl)=N	78
ZINC000000896484	Clc1cccc(Cl)c1N=C1NCCN1	95
ZINC000003872738	NC(N)=NC(Cc(c(Cl)ccc1)c1Cl)=O	100
CHEMBL862	NC(NC(Cc(c(Cl)ccc1)c1Cl)=O)=N	80
ZINC000019014866	Nc1c(CCCC2)c2nc2ccccc12	95
ZINC000033647603	C[C@H](C(c(cc1)ccc1Cl)=O)NC(C)(C)C	87
ZINC000001854466	Cc(nc1Cl)nc(OC)c1N=C1NCCN1	99
ZINC000001529266	CCN(CC)C(SSC(N(CC)CC)=S)=S	88
ZINC000000006310	Nc(cc1)ccc1S(c(cc1)ccc1N)(=O)=O	90
CHEMBL796	COC(C(C1NCCCC1)c1ccccc1)=O	80
ZINC000000001267	COC([C@@H]([C@H]1NCCCC1)c1ccccc1)=O	80
CHEMBL253376	CN(Cc1cc(Br)cc(Br)c1N)C1CCCCC1	70
CHEMBL500	CC(C)NCC(COc1c(cc[nH]2)c2ccc1)O	87
ZINC000000056645	CC(C)NC[C@@H](COc1c(cc[nH]2)c2ccc1)O	90
ZINC000019606670	O=C(c(cc1)ccc1Cl)NCCN1CCOCC1	80
ZINC000000001681	CCOC(C1(CCN(C)CC1)c1ccccc1)=O	100
ZINC000000002041	CCCN(CCC)CCc1cccc(N2)c1CC2=O	100
CHEMBL1419	CC(C)CC(C1(CCC1)c(cc1)ccc1Cl)N(C)C	77
ZINC000000004759	CC(C)C[C@H](C1(CCC1)c(cc1)ccc1Cl)N(C)C	77
CHEMBL1237044	CN(C)CC(CCCC1)C1(c1cccc(OC)c1)O	90
ZINC000000000853	CN(C)C[C@@H](CCCC1)[C@]1(c1cccc(OC)c1)O	95
ZINC000002015652	CN(C)C[C@H](CCCC1)[C@]1(c1cccc(OC)c1)O	95
CHEMBL27	CC(C)NCC(COc1cccc2ccccc12)O	99
ZINC000000020240	CC(C)NC[C@H](COc1cccc2ccccc12)O	99
ZINC000000020244	CN(C)CCOC(c1ccccc1)c1ccccc1	50
ZINC000003812944	CC(C)C(Nc(cc1)cc(C(F)(F)F)c1[N+]([O-])=O)=O	90
ZINC000001530716	CCN(CC)CCNC(c(c(OC)c1)cc(Cl)c1N)=O	85
ZINC000001530611	CNCCCN(c1c(CC2)cccc1)c1c2cccc1	98
CHEMBL643	CC(CN1c(cccc2)c2Sc2c1cccc2)N(C)C	25
ZINC000000020250	C[C@@H](CN1c(cccc2)c2Sc2c1cccc2)N(C)C	95
ZINC000000010402	CN(C)CCCN1c(cccc2)c2Sc2c1cccc2	40
ZINC000001530741	CNCCC=C(c1c(CC2)cccc1)c1c2cccc1	100
ZINC000000005895	CN(C)CCc1c[nH]c2c1cc(Cn1ncnc1)cc2	90
ZINC000000001290	CC/C(/c(cc1)ccc1O)=C(/CC)\c(cc1)ccc1O	90
ZINC000000896698	CN(C)C[C@H](C1(CCCCC1)O)c(cc1)ccc1OC	95
CHEMBL637	CN(C)CC(C1(CCCCC1)O)c(cc1)ccc1OC	97
ZINC000000155269	Cc1c([C@H](c2ccccc2)OCCN(C)C)cccc1	100
CHEMBL900	Cc1c(C(c2ccccc2)OCCN(C)C)cccc1	100
ZINC000000014360	CNS(Cc(cc1)cc2c1[nH]cc2CCN(C)C)(=O)=O	67
ZINC000000000855	CN(CC1)C[C@H](c2c(C3)cccc2)N1c1c3cccc1	70
CHEMBL6437	CN(CC1)CC(c2c(C3)cccc2)N1c1c3cccc1	70
ZINC000100019233	CN([C@H](CC1)C2)[C@@H]1C[C@H]2OC(c1c[nH]c2c1cccc2)=O	95
ZINC000001530688	CNCCCC(CCC12)(c3c2cccc3)c2c1cccc2	95
ZINC000000001968	CN(CC1)CCC1=C(c1c(CC2)scc1)c1c2cccc1	80
ZINC000000002176	CC(C)(C)NC[C@@H](COc1nsnc1N1CCOCC1)O	95
ZINC000003830339	CC(C)(C)NC[C@@H](COc1cccc2c1CCCC2=O)O	100
ZINC000000020245	CN(C)CCCN(c1c(CC2)cccc1)c1c2cccc1	98
ZINC000000044027	CN(C)CCCN1c(cc(cc2)Cl)c2Sc2c1cccc2	98
ZINC000000968257	CN(C)CCC=C(c1c(CC2)cccc1)c1c2cccc1	95
CHEMBL1628227	CN(C)CCC=C1c(cccc2)c2OCc2c1cccc2	100
ZINC000000001331	CN(C)CC/C=C1/c(cccc2)c2OCc2c1cccc2	27
CHEMBL517712	CN([C@H](CC1)C2)[C@@H]1C[C@H]2OC(C(CO)c1ccccc1)=O	94
ZINC000000015515	CN(C)CCc1c[nH]c2c1cc(C[C@@H](CO1)NC1=O)cc2	91.5
ZINC000000608205	CCc1c(C(c(cc2Br)cc(Br)c2O)=O)c(cccc2)c2o1	73
ZINC000000020248	CN(C)CCCN(c1c(CC2)cccc1)c1c2ccc(Cl)c1	95
ZINC000000002264	CN(C)CCOC1=Cc(cccc2)c2Sc(cc2)c1cc2Cl	100
ZINC000003792789	CC1(C)C(/C=C/C(/C)=C/C=C/C(/C)=C\C(O)=O)=C(C)CCC1	90
ZINC000003872605	COCCCC/C(/c1ccc(C(F)(F)F)cc1)=N\OCCN	90
CHEMBL1162	C[C@](CC1)([C@@H](CC2)[C@H](CC3)[C@H]1[C@@H](CC1)C3=CC1=O)[C@@]2(C#C)O	100
ZINC000003812897	C[C@](CC1)([C@@H](CC2)[C@H](CC3)[C@H]1c(cc1)c3cc1O)[C@@]2(C#C)O	100
ZINC000000968264	CN(CC1)CCC1=C1c(cccc2)c2C=Cc2c1cccc2	80
ZINC000000004351	CN(CC1)CCC1=C(c1c(C(C2)=O)scc1)c1c2cccc1	90
CHEMBL46	Cc1nccn1CC(CCc1c2c(cccc3)c3n1C)C2=O	100
ZINC000000000931	Clc(cc1)cc2c1Oc(cccc1)c1N=C2N1CCNCC1	95
ZINC000002021799	CCN1[C@H](CNC(c(c(OC)c(cc2)Br)c2OC)=O)CCC1	100
ZINC000001530613	CCN(CC)CCOC(C1(CCCCC1)C1CCCCC1)=O	100
ZINC000001530638	CNCC[C@H](c1ccccc1)Oc1ccc(C(F)(F)F)cc1	80
CHEMBL41	CNCCC(c1ccccc1)Oc1ccc(C(F)(F)F)cc1	80
CHEMBL2103774	C[C@H](C1)[C@@H]([C@H](CC2)[C@](C)(CC3)[C@@]2(C#C)O)[C@H]3C(CC2)=C1CC2=O	90
CHEMBL1201151	C[C@](CC1)([C@@H](CC2)[C@H](CC3)[C@H]1c(cc1)c3cc1OC)[C@@]2(C#C)O	90
ZINC000003814395	CC[C@](CC1)([C@@H](CC2)[C@H](CC3)[C@H]1[C@@H](CC1)C3=CC1=O)[C@@]2(C#C)O	100
ZINC000019796155	CN(CC1)CCN1C1=Nc(cc(cc2)Cl)c2Nc2c1cccc2	94
ZINC000100018854	Cn1nc(C(N[C@@H]2C[C@H](CCC3)N(C)[C@H]3C2)=O)c2c1cccc2	100
ZINC000000004076	CNS(CCc(cc1)cc2c1[nH]cc2C1CCN(C)CC1)(=O)=O	70
CHEMBL549	CN(C)CCCC1(c(cc2)ccc2F)OCc2c1ccc(C#N)c2	100
ZINC000003800706	CN(C)CCC[C@@]1(c(cc2)ccc2F)OCc2c1ccc(C#N)c2	100
ZINC000000402830	C[C@@](c1ccccc1)(c(cc1)ccc1Cl)OCC[C@@H]1N(C)CCC1	90
CHEMBL429	CC(CCc1ccccc1)NCC(c(cc1)cc(C(N)=O)c1O)O	14
ZINC000000403011	C[C@@H](CCc1ccccc1)NC[C@H](c(cc1)cc(C(N)=O)c1O)O	95
CHEMBL490	Fc1ccc([C@H]2[C@H](COc(cc3)cc4c3OCO4)CNCC2)cc1	100
ZINC000003831001	CCN(CC)C(N[C@H](CN(C)[C@@H]1Cc2c[nH]3)C=C1c1c2c3ccc1)=O	100
ZINC000095619105	CC[C@@H](CO)NC([C@@H](CN(C)[C@@H]1Cc2c[nH]3)C=C1c1c2c3ccc1)=O	100
ZINC000001530775	NC(c(cc1)ccc1OCCCCCOc(cc1)ccc1C(N)=N)=N	0
ZINC000085205448	CC(NC(C)=C(C1c(cccc2)c2[N+]([O-])=O)C(OC)=O)=C1C(OC)=O	90
CHEMBL631	CCCNCC(COc(cccc1)c1C(CCc1ccccc1)=O)O	95
ZINC000001530760	CCCNC[C@H](COc(cccc1)c1C(CCc1ccccc1)=O)O	95
ZINC000001530759	CCCNC[C@@H](COc(cccc1)c1C(CCc1ccccc1)=O)O	95
CHEMBL91	Clc1cc(Cl)c(COC(Cn2cncc2)c(ccc(Cl)c2)c2Cl)cc1	25
ZINC000000607971	Clc1cc(Cl)c(CO[C@H](Cn2cncc2)c(ccc(Cl)c2)c2Cl)cc1	99
ZINC000000537822	OC1(CCN(CCCC(c(cc2)ccc2F)=O)CC1)c(cc1)ccc1Cl	60
ZINC000000538483	O=C1N(C=CC=C2)C2=NN1CCCN(CC1)CCN1c1cccc(Cl)c1	100
ZINC000053151228	CC[C@@H](CO)NC([C@@H](CN(C)[C@@H]1Cc2cn3C)C=C1c1c2c3ccc1)=O	13
ZINC000001530752	CCN(CC)CC#CCOC([C@@](C1CCCCC1)(c1ccccc1)O)=O	100
CHEMBL1231	CCN(CC)CC#CCOC(C(C1CCCCC1)(c1ccccc1)O)=O	100
ZINC000003823475	CN1[C@@H](Cc2c[nH]c3c2cc(CCS(c2ccccc2)(=O)=O)cc3)CCC1	50
ZINC000000537931	CCOC(N(CC1)CCC1=C(c(cc1)c(CC2)cc1Cl)c1c2cccn1)=O	90
ZINC000031483558	OCCN1CCN(CC/C=C2/c(cc(cc3)Cl)c3Sc3c2cccc3)CC1	95
ZINC000019632628	OCCOCCN(CC1)CCN1C1=Nc(cccc2)c2Sc2c1cccc2	73
ZINC000019228902	OCCN1CCN(CCCN2c(cc(cc3)Cl)c3Sc3c2cccc3)CC1	100
CHEMBL639	CN(CCC1)CCC1N1N=C(Cc(cc2)ccc2Cl)c(cccc2)c2C1=O	100
ZINC000000538550	O=C1Nc2cc(Cl)c(CCN(CC3)CCN3c3nsc4c3cccc4)cc2C1	60
ZINC000001530689	CC/C(/c1ccccc1)=C(\c1ccccc1)/c(cc1)ccc1OCCN(C)C	100
CHEMBL279229	CN(C(C=C(NCCCN(CC1)CCN1c(cccc1)c1OC)N1C)=O)C1=O	78
CHEMBL1491	CCOC(C(C1c(cccc2)c2Cl)=C(COCCN)NC(C)=C1C(OC)=O)=O	87
ZINC000001530694	CCOc(cccc1)c1OCCN[C@H](C)Cc(cc1)cc(S(N)(=O)=O)c1OC	100
ZINC000095616601	COc(cc1c(N)nc(N(CC2)CCN2C(c2ccco2)=O)nc1c1)c1OC	86
ZINC000001530571	O=C(CC1(CCCC1)C1)N(CCCCN(CC2)CCN2c2ncccn2)C1=O	100
ZINC000019418959	CN1CCN(CCCN2c(cc(C(F)(F)F)cc3)c3Sc3c2cccc3)CC1	100
ZINC000000537877	O=C(C1CCN(CCN(C(c(cccc2)c2N2)=O)C2=O)CC1)c(cc1)ccc1F	100
ZINC000012404516	CN(C)CCOc(cc1)ccc1/C(/c1ccccc1)=C(/CCCl)\c1ccccc1	100
ZINC000000538312	CC(N=C1N2CCCC1)=C(CCN(CC1)CCC1c1noc3c1ccc(F)c3)C2=O	97
CHEMBL219916	O=C1N(CCCN(CC2)CCC2N(c(ccc(Cl)c2)c2N2)C2=O)c(cccc2)c2N1	93
ZINC000019360739	Fc1ccc(C(c(cc2)ccc2F)N2CCN(C/C=C/c3ccccc3)CC2)cc1	80
CHEMBL723	COc(cccc1)c1OCCNCC(COc1c(c(cccc2)c2[nH]2)c2ccc1)O	80
ZINC000003794794	OCCNCCNc(c(C(c1c2c(O)ccc1O)=O)c1C2=O)ccc1NCCNCCO	5
CHEMBL1729	COC(CN(CCCOc(cc1)ccc1F)CC1)C1NC(c(c(OC)c1)cc(Cl)c1N)=O	100
ZINC000003775140	CO[C@@H](CN(CCCOc(cc1)ccc1F)CC1)[C@@H]1NC(c(c(OC)c1)cc(Cl)c1N)=O	98
ZINC000000538065	CCC(N1CCOc2ccccc2)=NN(CCCN(CC2)CCN2c2cccc(Cl)c2)C1=O	100
CHEMBL6966	CC(C)C(CCCN(C)CCc(cc1)cc(OC)c1OC)(c(cc1)cc(OC)c1OC)C#N	28
ZINC000003812888	CC(C)[C@](CCCN(C)CCc(cc1)cc(OC)c1OC)(c(cc1)cc(OC)c1OC)C#N	97.5
CHEMBL707	COc(cc1c(N)nc(N(CC2)CCN2C(C2Oc(cccc3)c3OC2)=O)nc1c1)c1OC	100
ZINC000094566092	COc(cc1c(N)nc(N(CC2)CCN2C([C@H]2Oc(cccc3)c3OC2)=O)nc1c1)c1OC	100
ZINC000000601274	COc1ccc(CCN(CC2)CCC2Nc2nc(cccc3)c3n2Cc(cc2)ccc2F)cc1	100
ZINC000000538275	Oc(cc1)ccc1-c1c(C(c(cc2)ccc2OCCN2CCCCC2)=O)c(ccc(O)c2)c2s1	60
CHEMBL1423	O=C1N(C2CCN(CCCC(c(cc3)ccc3F)c(cc3)ccc3F)CC2)c(cccc2)c2N1	70
ZINC000000537928	CN(C)C(C(CCN(CC1)CCC1(c(cc1)ccc1Cl)O)(c1ccccc1)c1ccccc1)=O	40
ZINC000003812892	CC(C)(C)c1ccc([C@H](CCCN(CC2)CCC2C(c2ccccc2)(c2ccccc2)O)O)cc1	100
ZINC000003831511	CC(C)(C)c1ccc([C@@H](CCCN(CC2)CCC2C(c2ccccc2)(c2ccccc2)O)O)cc1	100
CHEMBL17157	CC(C)(C)c1ccc(C(CCCN(CC2)CCC2C(c2ccccc2)(c2ccccc2)O)O)cc1	70
CHEMBL157101	CC(N(CC1)CCN1c(cc1)ccc1OCC1OC(Cn2cncc2)(c(ccc(Cl)c2)c2Cl)OC1)=O	75
ZINC000000643153	CC(N(CC1)CCN1c(cc1)ccc1OC[C@H]1O[C@](Cn2cncc2)(c(ccc(Cl)c2)c2Cl)OC1)=O	75
ZINC000019632618	Cc(ccc(NC(c1ccc(CN2CCN(C)CC2)cc1)=O)c1)c1Nc1nc(-c2cnccc2)ccn1	98
ZINC000003918087	C[C@@H]([C@H]([C@H](C1)N)O)O[C@H]1O[C@@H](C[C@@](C1)(C(CO)=O)O)c(c(O)c2C(c(c3ccc4)c4OC)=O)c1c(O)c2C3=O	12
ZINC000053683151	CC(C)C[C@@H](C(N(CCC1)[C@@H]1[C@]1(O)O[C@@]2(C(C)C)NC([C@@H](CN(C)[C@@H]3C4)C=C3c3cccc([nH]5)c3c4c5Br)=O)=O)N1C2=O	28
ZINC000003914596	CC(C)(C)NC([C@H]1N(C[C@H]([C@H](Cc2ccccc2)NC([C@H](CC(N)=O)NC(c2nc3ccccc3cc2)=O)=O)O)C[C@@H](CCCC2)[C@@H]2C1)=O	30
